# Supplementary material for: Edwardsiella piscicida infection reshapes the intestinal microbiome and metabolome of big-belly seahorses: mechanistic insights of synergistic actions of virulence factors
Source: Front Immunol. 2023 May 3;14:1135588. doi: 10.3389/fimmu.2023.1135588 (PMC10193291; doi:10.3389/fimmu.2023.1135588)
Supplement: Supplementary file 2 [file Table_2.xlsx]

## Sheet: table S5
Table S5 Effects of Edwarsiella piscicida infection on relative abundance and proportion of intestinal microbiota at genus and species level.
	Relative abundance														Relative abundance
genus	Con1	Con2	Con3	Con4	E91	E92	E93	E94	E9D genus tatality	total number of genera in E9D group	proportion of genera in E9D group		genus	species	Con1	Con2	Con3	Con4	E91	E92	E93	E94	E9D species tatality	total number of species in E9D group	proportion of species in E9D group
Edwardsiella	29	17	26	4	149773	95662	170508	252625	953725	668568	0.701007		g__Edwardsiella	s__Edwardsiella_piscicida	18	13	0	0	42956	27321	49037	72305	585692	191619	0.327167
Thalassococcus	5377	7393	7356	9751	7114	6672	7454	7078		28318	0.029692		g__Edwardsiella	s__Edwardsiella_tarda	0	0	0	0	11860	7728	13768	21101		54457	0.0929789
Brevinema	0	0	0	0	5	0	1	6791		6797	0.00712679		g__Thalassococcus	s__Thalassococcus_sp._WRAS1	5372	7368	7336	9734	7083	6652	7410	7062		28207	0.0481601
Escherichia	4522	5400	6246	5585	5014	4534	5929	5412		20889	0.0219025		g__Brevinema	s__Brevinema_andersonii	0	0	0	0	5	0	1	6791		6797	0.0116051
Bacillus	2130	2537	2622	1898	4665	3470	4419	5275		17829	0.0186941		g__Escherichia	s__Escherichia_coli	4522	5398	6246	5585	4729	4350	5583	4890		19552	0.0333827
Chlamydia	1225	2030	2426	1319	3775	2941	4235	4949		15900	0.0166715		g__Unclassified	s__bacterium_2013Arg42i	5799	7421	6733	4612	4509	4171	4805	4766		18251	0.0311614
Kangiella	3763	3822	4424	3816	4354	3828	4904	4751		17837	0.0187025		g__Kangiella	s__Kangiella_spongicola	3763	3822	4424	3816	4354	3828	4904	4751		17837	0.0304546
Acinetobacter	5849	6843	6586	7673	5737	5948	5582	4170		21437	0.0224771		g__Bacillus	s__Bacillus_sp._XXST-01	1239	1613	1517	823	3822	2754	3617	4537		14730	0.0251497
Aeromonas	4412	4214	4602	4547	2633	2879	3186	3264		11962	0.0125424		g__Acinetobacter	s__Acinetobacter_baumannii	5736	6689	6402	7506	5597	5830	5421	4050		20898	0.0356809
Arthrobacter	967	1427	1479	1193	2494	1858	2668	2946		9966	0.0104496		g__Unclassified	s__Gammaproteobacteria_bacterium	2468	2849	3624	3609	3165	2772	2597	2940		11474	0.0195905
Enterococcus	2900	3378	3841	3737	2753	2623	3083	2574		11033	0.0115683		g__Enterococcus	s__Enterococcus_faecium	2796	3201	3690	3617	2651	2532	3006	2485		10674	0.0182246
Bradyrhizobium	474	812	696	512	1331	1386	1945	2316		6978	0.00731657		g__Bradyrhizobium	s__Bradyrhizobium_canariense	420	754	620	439	1278	1338	1870	2252		6738	0.0115043
Alcanivorax	2007	2903	3005	3425	2450	2106	2223	2097		8876	0.00930667		g__Chlamydia	s__Chlamydia_abortus	193	951	936	623	1711	1366	2037	2239		7353	0.0125544
Pseudomonas	1814	2317	2714	3005	3489	1942	1845	1998		9274	0.00972398		g__Alcanivorax	s__Alcanivorax_sp._MTEO17	1991	2871	2997	3413	2442	2092	2202	2068		8804	0.0150318
Flavobacterium	1837	2507	2601	2792	2063	1944	2177	1933		8117	0.00851084		g__Unclassified	s__bacterium_2013Ark19i	2003	2418	3172	3181	2003	2017	2244	1948		8212	0.014021
Klebsiella	511	748	1079	713	1228	904	1262	1657		5051	0.00529608		g__Aeromonas	s__Aeromonas_cavernicola	2472	2852	2664	2993	1815	1539	2119	1792		7265	0.0124041
Epulopiscium	2018	1884	2535	2805	1593	1486	1504	1636		6219	0.00652075		g__Flavobacterium	s__Flavobacterium_sp._JRM	1662	2321	2304	2609	1898	1819	2002	1778		7497	0.0128002
Enterobacter	860	907	1095	917	1198	1108	1477	1509		5292	0.00554877		g__Pseudomonas	s__Pseudomonas_stutzeri	989	1459	1654	2153	1004	1304	1128	1306		4742	0.00809641
Candidatus_Entotheonella	820	1916	3039	2546	629	1622	1113	1288		4652	0.00487772		g__Unclassified	s__Candidatus_Marinimicrobia_bacterium	1985	2544	4069	2315	1418	1112	1644	1275		5449	0.00930352
Anaplasma	1772	1575	1525	1391	1085	662	1101	890		3738	0.00391937		g__Candidatus_Entotheonella	s__Candidatus_Entotheonella_gemina	781	1874	2987	2506	591	1588	1079	1258		4516	0.00771054
Eilatimonas	4	0	5	11	0	5	5	723		733	0.000768565		g__Aeromonas	s__Aeromonas_lusitana	941	782	1418	662	550	749	447	1056		2802	0.00478408
Mannheimia	0	0	0	0	404	227	0	712		1343	0.00140816		g__Klebsiella	s__Klebsiella_pneumoniae	481	712	1033	653	841	627	804	969		3241	0.00553363
Endozoicomonas	580	666	744	745	541	516	616	679		2352	0.00246612		g__Edwardsiella	s__Edwardsiella_ictaluri	0	0	0	0	552	306	570	916		2344	0.0040021
Microbacterium	628	713	780	796	572	576	613	565		2326	0.00243886		g__Anaplasma	s__Anaplasma_phagocytophilum	1772	1575	1525	1391	1085	662	1101	890		3738	0.00638219
Staphylococcus	541	514	473	656	389	359	369	445		1562	0.00163779		g__Enterobacter	s__Enterobacter_hormaechei	331	418	561	491	524	463	702	741		2430	0.00414894
Candidatus_Nephrothrix	378	528	587	598	271	314	466	440		1491	0.00156334		g__Eilatimonas	s__Eilatimonas_milleporae	4	0	5	11	0	5	5	723		733	0.00125151
Salmonella	63	96	82	80	263	234	315	376		1188	0.00124564		g__Mannheimia	s__Mannheimia_haemolytica	0	0	0	0	404	227	0	712		1343	0.00229301
Pasteurella	455	501	680	565	357	375	474	369		1575	0.00165142		g__Unclassified	s__Solemya_velum_gill_symbiont	499	435	478	520	446	378	518	587		1929	0.00329354
Aquifex	309	297	355	411	335	353	342	354		1384	0.00145115		g__Microbacterium	s__Microbacterium_arborescens	625	709	774	793	572	576	613	565		2326	0.00397137
Paenibacillus	441	498	574	492	366	320	446	334		1466	0.00153713		g__Epulopiscium	s__Epulopiscium_sp._SCG-C07WGA-EpuloA2	922	729	965	1519	534	565	529	496		2124	0.00362648
Lactobacillus	443	556	756	515	349	301	364	286		1300	0.00136308		g__Escherichia	s__Escherichia_fergusonii	0	0	0	0	243	156	294	454		1147	0.00195837
Streptococcus	345	227	412	265	241	261	302	283		1087	0.00113974		g__Edwardsiella	s__Edwardsiella_anguillarum	0	0	0	0	249	146	253	450		1098	0.00187471
Yersinia	0	0	0	0	151	112	172	273		708	0.000742352		g__Bacillus	s__Bacillus_sp._YN-1	592	619	748	807	618	496	502	443		2059	0.0035155
Citrobacter	0	9	47	8	138	107	158	260		663	0.000695169		g__Candidatus_Nephrothrix	s__Candidatus_Nephrothrix_sp._EaCA	378	528	587	598	271	314	466	440		1491	0.00254571
Pantoea	7	20	17	8	127	51	134	260		572	0.000599754		g__Endozoicomonas	s__Endozoicomonas_ascidiicola	311	374	362	423	309	268	319	439		1335	0.00227936
Synechococcus	227	298	323	346	209	252	256	231		948	0.000993997		g__Pseudomonas	s__Pseudomonas_aeruginosa	525	523	616	529	407	382	432	437		1658	0.00283084
Serratia	14	10	12	15	123	65	139	208		535	0.000560958		g__Staphylococcus	s__Staphylococcus_aureus	541	514	473	656	389	359	369	436		1553	0.00265156
Xenorhabdus	0	0	0	0	98	59	123	202		482	0.000505387		g__Unclassified	s__Gammaproteobacteria_bacterium_2W06	449	637	620	656	431	428	486	420		1765	0.00301353
Macrococcus	165	169	267	222	201	145	239	178		763	0.000800021		g__Unclassified	s__uncultured_bacterium	398	561	517	376	368	402	424	396		1590	0.00271474
Hafnia	0	0	0	0	45	24	50	164		283	0.000296731		g__Salmonella	s__Salmonella_enterica	63	96	82	80	263	234	315	376		1188	0.00202837
Marinobacter	139	128	178	194	144	123	187	159		613	0.000642743		g__Pasteurella	s__Pasteurella_multocida	455	501	680	563	357	375	474	369		1575	0.00268913
Clostridium	64	112	132	132	109	89	114	156		468	0.000490707		g__Epulopiscium	s__Epulopiscium_sp._Nele67-Bin004	264	227	383	281	306	168	166	357		997	0.00170226
Streptomyces	129	162	195	180	161	160	162	151		634	0.000664762		g__Aquifex	s__Aquifex_sp.	309	297	355	411	335	353	342	354		1384	0.00236302
Herbaspirillum	183	181	251	180	1204	166	168	144		1682	0.00176361		g__Klebsiella	s__Klebsiella_michiganensis	0	0	0	0	171	125	212	313		821	0.00140176
Desulfocapsa	181	728	219	315	221	213	277	139		850	0.000891242		g__Edwardsiella	s__Edwardsiella_hoshinae	0	0	0	0	176	98	195	299		768	0.00131127
Burkholderia	169	170	239	209	122	166	141	128		557	0.000584026		g__Epulopiscium	s__Epulopiscium_sp._SCG-B11WGA-EpuloA1	345	421	494	420	323	280	367	299		1269	0.00216667
Brachyspira	0	0	0	5	0	3	0	123		126	0.000132114		g__Unclassified	s__bacterium_endosymbiont_of_Escarpia_laminata	329	342	433	331	233	328	348	267		1176	0.00200788
Plesiomonas	0	0	0	0	45	66	62	122		295	0.000309313		g__Unclassified	s__Acidobacteria_bacterium	300	355	543	369	296	281	317	262		1156	0.00197373
Vibrio	146	204	214	254	131	173	136	117		557	0.000584026		g__Klebsiella	s__Klebsiella_variicola	0	0	0	0	134	91	147	261		633	0.00108077
Thiothrix	83	137	243	141	180	217	190	116		703	0.00073711		g__Streptococcus	s__Streptococcus_pyogenes	303	180	360	201	220	235	270	244		969	0.00165445
Haemophilus	18	21	25	0	50	54	65	112		281	0.000294634		g__Unclassified	s__bacterium	96	117	180	204	119	110	118	240		587	0.00100223
Marinifilum	136	160	138	154	157	130	125	111		523	0.000548376		g__Lactobacillus	s__Lactobacillus_mudanjiangensis	384	473	651	437	306	270	334	240		1150	0.00196349
Nissabacter	0	0	0	0	50	34	67	110		261	0.000273664		g__Unclassified	s__Chloroflexi_bacterium	208	229	230	224	179	181	194	205		759	0.0012959
Leptospira	135	118	163	151	89	72	98	101		360	0.000377467		g__Epulopiscium	s__Epulopiscium_sp._Nele67-Bin001	157	191	243	217	160	174	149	192		675	0.00115248
Desulfurispirillum	0	0	0	0	56	32	57	100		245	0.000256887		g__Arthrobacter	s__Arthrobacter_sp._DWC3	209	313	308	317	185	169	219	190		763	0.00130273
Metakosakonia	0	0	0	0	47	30	62	94		233	0.000244305		g__Enterobacter	s__Enterobacter_cloacae_complex_sp._4DZ3-17B2	320	268	250	283	158	253	213	189		813	0.0013881
Lelliottia	0	0	0	0	52	38	61	93		244	0.000255839		g__Macrococcus	s__Macrococcus_caseolyticus	156	169	267	214	201	136	239	171		747	0.00127541
Campylobacter	25	51	93	99	60	53	67	91		271	0.000284149		g__Hafnia	s__Hafnia_alvei	0	0	0	0	45	24	50	163		282	0.000481482
Leclercia	0	0	0	0	53	33	61	90		237	0.000248499		g__Paenibacillus	s__Paenibacillus_sp._LK1	189	222	185	202	185	175	230	161		751	0.00128224
Micromonospora	203	306	341	134	296	262	201	87		846	0.000887048		g__Endozoicomonas	s__Endozoicomonas_atrinae	178	172	267	240	142	177	198	154		671	0.00114565
Pectobacterium	0	0	0	0	45	31	55	87		218	0.000228577		g__Synechococcus	s__Candidatus_Synechococcus_spongiarum	115	160	193	191	131	126	136	146		539	0.000920279
Atlantibacter	0	0	0	0	52	36	66	84		238	0.000249548		g__Pantoea	s__Pantoea_ananatis	0	0	0	0	81	24	53	145		303	0.000517337
Cedecea	0	0	0	0	49	38	56	80		223	0.00023382		g__Herbaspirillum	s__Herbaspirillum_rubrisubalbicans	183	172	244	171	1204	166	160	144		1674	0.00285816
Marinomonas	108	141	134	165	94	79	97	80		350	0.000366982		g__Marinobacter	s__Marinobacter_guineae	121	120	172	176	139	104	175	143		561	0.000957841
Mycoplasma	42	12	11	15	212	12	7	72		303	0.000317702		g__Chlamydia	s__Chlamydia_trachomatis	553	171	717	157	98	102	119	130		449	0.000766615
Fusobacterium	0	0	0	0	0	0	0	71		71	7.44449e-05		g__Serratia	s__Serratia_liquefaciens	0	0	0	0	59	30	58	123		270	0.000460993
Tamlana	35	49	88	96	56	35	71	71		233	0.000244305		g__Plesiomonas	s__Plesiomonas_shigelloides	0	0	0	0	45	34	62	122		263	0.000449041
Cyclobacterium	65	52	74	73	64	48	57	69		238	0.000249548		g__Unclassified	s__Alphaproteobacteria_bacterium	100	115	112	131	129	135	115	121		500	0.000853691
Mesorhizobium	68	62	58	77	72	61	78	69		280	0.000293586		g__Desulfocapsa	s__Desulfocapsa_sp.	153	714	192	304	196	197	258	119		770	0.00131468
Nocardia	62	111	99	110	100	69	98	69		336	0.000352303		g__Unclassified	s__Planctomycetes_bacterium	197	181	204	180	157	116	131	119		523	0.000892961
Herpetosiphon	52	64	72	58	50	66	55	67		238	0.000249548		g__Epulopiscium	s__Epulopiscium_sp._SCG-B10WGA-EpuloA2	92	85	183	117	114	120	91	118		443	0.00075637
Cyanothece	66	88	91	85	70	60	70	66		266	0.000278906		g__Unclassified	s__Bacteroidetes_bacterium_HGW-Bacteroidetes-9	189	167	286	182	55	107	117	113		392	0.000669294
Leptolyngbya	82	70	103	69	55	76	58	66		255	0.000267373		g__Thiothrix	s__Thiothrix_sp.	75	131	232	134	173	209	184	112		678	0.00115761
Halomonas	108	83	91	105	75	47	97	63		282	0.000295683		g__Unclassified	s__Proteobacteria_bacterium	111	126	147	101	123	94	123	111		451	0.000770029
Fischerella	44	64	65	78	68	61	58	62		249	0.000261082		g__Nissabacter	s__Nissabacter_archeti	0	0	0	0	50	34	67	110		261	0.000445627
Pseudoalteromonas	38	67	67	47	59	57	54	62		232	0.000243257		g__Xenorhabdus	s__Xenorhabdus_sp._KJ12.1	0	0	0	0	44	26	60	109		239	0.000408064
Rhodopirellula	43	76	69	78	49	42	61	62		214	0.000224383		g__Epulopiscium	s__Epulopiscium_sp._AS2M-Bin002	180	177	194	160	133	136	167	108		544	0.000928816
Butyricimonas	59	101	87	78	29	47	60	58		194	0.000203413		g__Klebsiella	s__Klebsiella_aerogenes	20	28	41	52	70	54	90	105		319	0.000544655
Hanstruepera	66	69	98	85	60	56	65	58		239	0.000250596		g__Burkholderia	s__Burkholderia_cenocepacia	130	134	171	157	107	119	113	104		443	0.00075637
Mycobacterium	90	95	100	88	59	82	127	58		326	0.000341818		g__Marinifilum	s__Marinifilum_breve	107	144	120	138	145	124	120	102		491	0.000838325
Nostoc	41	74	56	59	54	51	53	55		213	0.000223335		g__Desulfurispirillum	s__Desulfurispirillum_indicum	0	0	0	0	56	32	57	100		245	0.000418309
Enhygromyxa	39	32	56	26	39	27	46	52		164	0.000171957		g__Haemophilus	s__Haemophilus_haemolyticus	0	0	0	0	50	41	65	97		253	0.000431968
Bacteroides	43	59	60	53	57	51	44	51		203	0.00021285		g__Unclassified	s__Deltaproteobacteria_bacterium	93	173	184	159	108	125	128	95		456	0.000778566
Pedobacter	48	56	103	70	50	52	65	51		218	0.000228577		g__Unclassified	s__Sphingobacteriaceae_bacterium	76	101	104	118	125	119	129	95		468	0.000799055
Ureaplasma	0	0	0	0	6	0	0	51		57	5.97657e-05		g__Metakosakonia	s__[Kluyvera]_intestini	0	0	0	0	47	30	62	94		233	0.00039782
Cetobacterium	0	0	0	0	0	0	0	49		49	5.13775e-05		g__Unclassified	s__Bacteroidetes_bacterium_HGW-Bacteroidetes-11	117	165	159	169	86	68	82	94		330	0.000563436
Marivirga	48	75	101	55	67	66	51	49		233	0.000244305		g__Enterobacter	s__Enterobacter_sp._RIT_418	0	0	0	0	53	36	58	94		241	0.000411479
Corallococcus	48	89	105	90	50	39	68	48		205	0.000214947		g__Enterobacter	s__Enterobacter_cloacae_complex_sp._2DZ2F2B	103	76	169	78	202	121	163	93		579	0.000988574
Wolbachia	53	46	64	64	63	60	47	48		218	0.000228577		g__Unclassified	s__Enterobacteriaceae_bacterium_9_2_54FAA	0	0	0	0	36	38	55	93		222	0.000379039
Sporolactobacillus	40	59	55	51	60	45	69	44		218	0.000228577		g__Lelliottia	s__Lelliottia_aquatilis	0	0	0	0	52	38	61	93		244	0.000416601
Cystobacter	38	26	31	35	24	28	32	43		127	0.000133162		g__Xenorhabdus	s__Xenorhabdus_cabanillasii	0	0	0	0	54	33	63	93		243	0.000414894
Blastopirellula	44	50	58	54	62	55	60	42		219	0.000229626		g__Yersinia	s__Yersinia_ruckeri	0	0	0	0	48	33	57	92		230	0.000392698
Oscillatoria	34	50	82	58	48	30	45	41		164	0.000171957		g__Flavobacterium	s__Flavobacterium_johnsoniae	88	106	132	103	87	80	93	91		351	0.000599291
Scytonema	45	48	32	36	57	41	48	41		187	0.000196073		g__Yersinia	s__Yersinia_massiliensis	0	0	0	0	58	40	65	91		254	0.000433675
Aquimarina	33	49	55	46	35	51	37	40		163	0.000170909		g__Leclercia	s__Leclercia_adecarboxylata	0	0	0	0	53	33	61	90		237	0.00040465
Chryseobacterium	33	41	44	40	50	36	34	40		160	0.000167763		g__Citrobacter	s__Citrobacter_sp._CFNIH10	0	0	0	0	45	22	48	87		202	0.000344891
Cycloclasticus	41	57	58	53	60	47	54	40		201	0.000210753		g__Pectobacterium	s__Pectobacterium_carotovorum	0	0	0	0	45	31	55	87		218	0.000372209
Mycobacteroides	511	386	961	382	36	56	49	40		181	0.000189782		g__Pseudomonas	s__Pseudomonas_syringae	82	82	124	102	1909	75	89	87		2160	0.00368795
Rubrivivax	28	65	63	38	39	36	47	40		162	0.00016986		g__Yersinia	s__Yersinia_enterocolitica	0	0	0	0	45	38	50	87		220	0.000375624
Francisella	77	0	108	45	45	46	70	39		200	0.000209704		g__Enterobacter	s__Enterobacter_roggenkampii	0	0	0	0	38	34	55	86		213	0.000363672
Stenotrophomonas	54	52	50	63	46	59	47	39		191	0.000200267		g__Atlantibacter	s__Atlantibacter_hermannii	0	0	0	0	52	36	66	84		238	0.000406357
Candidatus_Magnetomorum	28	36	40	36	20	17	23	38		98	0.000102755		g__Unclassified	s__uncultured_bacterium_pAB2	0	0	0	0	46	27	57	84		214	0.00036538
Thioalkalivibrio	31	20	33	23	25	20	29	38		112	0.000117434		g__Citrobacter	s__Citrobacter_gillenii	0	0	0	0	51	45	53	83		232	0.000396113
Amycolatopsis	35	34	27	51	41	36	49	37		163	0.000170909		g__Cedecea	s__Cedecea_neteri	0	0	0	0	49	38	56	80		223	0.000380746
Prevotella	12	41	36	26	30	25	32	36		123	0.000128968		g__Enterobacter	s__Enterobacter_ludwigii	0	0	0	0	46	25	62	80		213	0.000363672
Sunxiuqinia	81	53	78	40	36	47	46	36		165	0.000173006		g__Micromonospora	s__Micromonospora_sp._RP3T	189	282	325	119	285	248	195	80		808	0.00137956
Bordetella	17	21	27	24	22	18	23	35		98	0.000102755		g__Unclassified	s__Marinifilaceae_bacterium_T3-2_S1-C	81	130	119	99	87	55	51	75		268	0.000457578
Myxococcus	58	51	59	78	25	28	44	35		132	0.000138405		g__Pantoea	s__Pantoea_deleyi	0	0	0	0	38	26	53	72		189	0.000322695
Phyllobacterium	32	31	32	37	35	34	36	35		140	0.000146793		g__Enterobacter	s__Enterobacter_sp._R4-368	0	0	0	0	60	43	60	70		233	0.00039782
Leptotrichia	0	0	0	0	0	0	0	34		34	3.56497e-05		g__Unclassified	s__Spirochaetes_bacterium_GWF1_51_8	0	0	0	0	0	0	0	70		70	0.000119517
Litorilinea	30	27	35	15	29	33	36	34		132	0.000138405		g__Enterobacter	s__Enterobacter_kobei	0	0	0	0	39	36	50	69		194	0.000331232
Planktothrix	39	56	66	50	30	31	43	34		138	0.000144696		g__Tamlana	s__Tamlana_sp._s12	35	49	88	96	56	35	71	69		231	0.000394405
Cohnella	37	29	45	48	29	25	24	32		110	0.000115337		g__Escherichia	s__Escherichia_sp._MOD1-EC6842	0	0	0	0	42	28	52	68		190	0.000324403
Micavibrio	46	59	57	52	47	51	50	32		180	0.000188734		g__Unclassified	s__Rhizobiales_bacterium	44	46	46	56	40	34	57	61		192	0.000327817
Desulfovibrio	41	27	29	37	33	29	35	31		128	0.000134211		g__Acinetobacter	s__Acinetobacter_pittii	54	90	126	97	68	80	95	60		303	0.000517337
Calothrix	36	24	35	46	16	26	35	30		107	0.000112192		g__Unclassified	s__Verrucomicrobia_bacterium	64	74	126	75	60	63	69	60		252	0.00043026
Paraburkholderia	30	42	45	34	38	55	34	29		156	0.000163569		g__Synechococcus	s__Synechococcus_sp._TMED187	71	79	85	123	47	75	77	59		258	0.000440505
Sphingomonas	34	41	74	52	46	48	50	29		173	0.000181394		g__Bacillus	s__Bacillus_simplex	45	48	58	39	43	46	51	58		198	0.000338062
Desulfotomaculum	17	24	11	11	24	22	17	28		91	9.54153e-05		g__Hanstruepera	s__Hanstruepera_crassostreae	66	69	98	85	60	56	65	58		239	0.000408064
Ilyobacter	0	0	0	0	0	0	0	28		28	2.93586e-05		g__Epulopiscium	s__Epulopiscium_sp._Nele67-Bin002	50	40	63	34	13	26	35	54		128	0.000218545
Microcystis	22	36	41	41	26	36	27	28		117	0.000122677		g__Enterococcus	s__Enterococcus_hirae	62	76	103	87	67	54	45	53		219	0.000373917
Nitrospira	12	35	43	34	28	34	42	28		132	0.000138405		g__Cyclobacterium	s__Cyclobacterium_lianum	42	32	74	43	50	35	50	52		187	0.00031928
Photobacterium	33	18	10	20	10	12	13	28		63	6.60568e-05		g__Enhygromyxa	s__Enhygromyxa_salina	39	32	56	26	39	27	46	52		164	0.000280011
Candidatus_Cardinium	13	23	29	28	21	6	19	27		73	7.6542e-05		g__Acinetobacter	s__Acinetobacter_idrijaensis	45	55	44	57	54	29	54	51		188	0.000320988
Desulfuromonas	29	26	32	26	11	20	17	27		75	7.8639e-05		g__Unclassified	s__Candidatus_Rokubacteria_bacterium	55	69	69	54	48	72	56	51		227	0.000387576
Filimonas	41	28	26	28	22	19	19	27		87	9.12213e-05		g__Vibrio	s__Vibrio_parahaemolyticus	89	109	96	116	58	95	75	51		279	0.00047636
Gloeobacter	29	22	27	30	30	25	25	27		107	0.000112192		g__Unclassified	s__Candidatus_Kaiserbacteria_bacterium	62	59	68	103	40	49	39	49		177	0.000302207
Mucilaginibacter	17	43	69	59	27	28	24	27		106	0.000111143		g__Marivirga	s__Marivirga_tractuosa	39	72	87	45	59	60	46	49		214	0.00036538
Ancylomarina	14	23	30	12	5	9	4	26		44	4.61349e-05		g__Unclassified	s__candidate_division_KSB1_bacterium	24	44	72	80	47	44	65	48		204	0.000348306
Psychrilyobacter	8	9	11	16	12	13	14	26		65	6.81538e-05		g__Enterobacter	s__Enterobacter_cloacae	62	55	68	30	33	33	71	48		185	0.000315866
Thiocapsa	15	9	5	22	18	12	26	26		82	8.59787e-05		g__Unclassified	s__Myxococcaceae_bacterium	58	59	35	59	37	42	39	48		166	0.000283425
Alkalibacterium	8	18	23	13	15	9	16	25		65	6.81538e-05		g__Brachyspira	s__Brachyspira_hampsonii	0	0	0	0	0	0	0	45		45	7.68322e-05
Kitasatospora	23	21	27	24	16	22	24	25		87	9.12213e-05		g__Campylobacter	s__Campylobacter_jejuni	4	22	36	34	26	22	27	45		120	0.000204886
Ktedonobacter	22	29	61	35	25	18	30	25		98	0.000102755		g__Unclassified	s__Spirochaetae_bacterium_HGW-Spirochaetae-1	12	19	26	20	23	32	27	45		127	0.000216838
Microcoleus	22	21	30	9	22	16	19	25		82	8.59787e-05		g__Arthrobacter	s__Arthrobacter_sp._SX1312	87	76	114	99	55	50	56	44		205	0.000350013
Moorea	31	20	28	27	22	20	29	25		96	0.000100658		g__Unclassified	s__bacterium_TMED181	51	83	73	57	53	59	53	44		209	0.000356843
Psychromonas	40	34	23	32	20	16	29	25		90	9.43668e-05		g__Bacillus	s__Bacillus_thuringiensis	36	42	61	25	34	34	65	43		176	0.000300499
Sphingopyxis	15	19	34	38	32	23	33	25		113	0.000118483		g__Unclassified	s__Sandaracinaceae_bacterium	41	46	66	46	36	31	35	43		145	0.00024757
Caldilinea	16	20	18	38	22	26	32	24		104	0.000109046		g__Brachyspira	s__Brachyspira_pilosicoli	0	0	0	0	0	0	0	42		42	7.171e-05
Catalinimonas	23	24	20	19	17	17	15	24		73	7.6542e-05		g__Unclassified	s__Entomoplasmatales_bacterium_EntAcro10	39	56	50	50	43	47	31	42		163	0.000278303
Muricauda	13	23	33	28	16	41	12	24		93	9.75124e-05		g__Cycloclasticus	s__Cycloclasticus_sp._symbiont_of_Poecilosclerida_sp._M	41	57	58	53	60	47	54	40		201	0.000343184
Nitrosomonas	33	34	44	15	17	12	8	24		61	6.39597e-05		g__Cystobacter	s__Cystobacter_fuscus	38	26	31	35	24	28	32	40		124	0.000211715
Pleurocapsa	32	18	36	49	18	30	32	24		104	0.000109046		g__Mycobacteroides	s__Mycobacteroides_abscessus	511	386	961	382	36	56	45	40		177	0.000302207
Thalassospira	18	29	23	31	26	32	23	24		105	0.000110095		g__Sporolactobacillus	s__Sporolactobacillus_sp._THM7-7	40	55	55	49	55	45	63	40		203	0.000346599
Xanthomonas	35	68	51	54	30	21	19	24		94	9.85609e-05		g__Enterobacter	s__Enterobacter_cloacae_complex_sp._2DZ2F20B	44	38	37	30	45	64	43	39		191	0.00032611
Akkermansia	7	12	8	11	0	3	4	23		30	3.14556e-05		g__Francisella	s__Francisella_sp._W12-1067	77	0	97	43	37	30	70	39		176	0.000300499
Ehrlichia	17	24	17	23	18	18	22	23		81	8.49301e-05		g__Unclassified	s__Bacteroidetes_bacterium	62	75	71	104	50	82	76	38		246	0.000420016
Hahella	24	30	35	19	29	25	24	23		101	0.000105901		g__Candidatus_Magnetomorum	s__Candidatus_Magnetomorum_sp._HK-1	28	36	40	36	20	17	23	38		98	0.000167323
Methyloprofundus	23	17	29	21	20	25	19	23		87	9.12213e-05		g__Leptospira	s__Leptospira_santarosai	57	46	67	55	32	24	24	38		118	0.000201471
Ruminococcus	16	31	24	26	17	20	27	23		87	9.12213e-05		g__Paenibacillus	s__Paenibacillus_sp._IHB_B_3415	68	72	154	102	42	23	38	38		141	0.000240741
Alicyclobacillus	22	24	30	28	15	27	27	22		91	9.54153e-05		g__Unclassified	s__Rhodobacteraceae_bacterium_CH30	156	161	173	150	37	30	47	38		152	0.000259522
Brevibacillus	20	50	36	57	38	35	41	22		136	0.000142599		g__Blastopirellula	s__Blastopirellula_sp.	29	36	50	44	53	38	50	37		178	0.000303914
Helicobacter	12	12	21	13	19	27	10	22		78	8.17846e-05		g__Unclassified	s__Planctomycetia_bacterium_TMED53	18	36	23	14	20	21	16	37		94	0.000160494
Myxosarcina	24	25	32	24	30	24	24	22		100	0.000104852		g__Wolbachia	s__Wolbachia_endosymbiont_of_Drosophila_ananassae	32	30	37	41	46	35	28	37		146	0.000249278
Niabella	14	16	25	25	12	0	10	22		44	4.61349e-05		g__Unclassified	s__Desulfobulbaceae_bacterium	16	7	22	22	20	27	16	35		98	0.000167323
Nitrincola	14	27	37	30	31	20	27	22		100	0.000104852		g__Vibrio	s__Vibrio_vulnificus	32	37	54	67	34	45	33	35		147	0.000250985
Novosphingobium	22	29	43	23	29	18	22	22		91	9.54153e-05		g__Litorilinea	s__Litorilinea_aerophila	30	27	35	15	29	33	36	34		132	0.000225374
Paludisphaera	11	19	13	31	26	25	17	22		90	9.43668e-05		g__Unclassified	s__Myxococcales_bacterium	53	48	44	49	36	48	47	34		165	0.000281718
Pseudovibrio	8	7	12	5	11	7	6	22		46	4.82319e-05		g__Leptolyngbya	s__Leptolyngbya_sp._PCC_7376	35	42	56	42	39	42	44	33		158	0.000269766
Sneathiella	20	16	22	27	31	20	19	22		92	9.64639e-05		g__Enterococcus	s__Enterococcus_faecalis	35	101	38	33	35	31	32	32		130	0.00022196
Sodalis	9	11	25	15	49	23	35	22		129	0.000135259		g__Unclassified	s__Gemmatimonadetes_bacterium	33	33	38	34	39	32	30	32		133	0.000227082
Trichococcus	12	18	31	15	17	16	12	22		67	7.02509e-05		g__Herpetosiphon	s__Herpetosiphon_aurantiacus	22	25	26	26	22	26	28	32		108	0.000184397
Tuberibacillus	4	12	20	16	20	14	12	22		68	7.12994e-05		g__Micavibrio	s__Micavibrio_aeruginosavorus	46	59	57	52	47	51	50	32		180	0.000307329
Beggiatoa	14	14	24	22	16	19	30	21		86	9.01727e-05		g__Stenotrophomonas	s__Stenotrophomonas_maltophilia	50	44	40	63	38	53	45	32		168	0.00028684
Labrenzia	15	47	46	26	24	32	25	21		102	0.000106949		g__Unclassified	s__Acidobacteria_bacterium_RIFCSPLOWO2_02_FULL_64_15	26	35	38	29	23	12	18	30		83	0.000141713
Luteibacter	25	37	29	30	20	19	32	21		92	9.64639e-05		g__Unclassified	s__Chloroflexi_bacterium_OLB13	18	25	16	30	16	29	21	30		96	0.000163909
Phycisphaera	29	31	41	30	19	32	18	21		90	9.43668e-05		g__Unclassified	s__Flavobacteriales_bacterium	28	40	34	57	33	37	29	30		129	0.000220252
Saccharospirillum	37	45	70	57	21	24	36	21		102	0.000106949		g__Unclassified	s__bacterium_HR40	21	23	4	14	19	17	28	29		93	0.000158787
Synechocystis	27	32	20	13	26	21	17	21		85	8.91242e-05		g__Unclassified	s__Deltaproteobacteria_bacterium_RIFOXYB12_FULL_58_9	22	48	44	44	32	34	29	29		124	0.000211715
Thermosporothrix	22	34	44	21	31	34	34	21		120	0.000125822		g__Endozoicomonas	s__Endozoicomonas_acroporae	36	27	38	18	29	31	36	29		125	0.000213423
Actinoplanes	17	22	24	20	13	13	20	20		66	6.92023e-05		g__Fischerella	s__Fischerella_sp._PCC_9431	23	34	29	25	30	27	27	28		112	0.000191227
Anaerolinea	16	26	35	23	21	22	26	20		89	9.33183e-05		g__Ilyobacter	s__Ilyobacter_polytropus	0	0	0	0	0	0	0	28		28	4.78067e-05
Azospira	26	25	18	21	24	13	28	20		85	8.91242e-05		g__Microcystis	s__Microcystis_aeruginosa	22	36	41	41	26	36	27	28		117	0.000199764
Colwellia	29	39	39	45	20	20	24	20		84	8.80757e-05		g__Rubrivivax	s__Rubrivivax_sp.	14	51	48	30	31	24	34	28		117	0.000199764
Gallaecimonas	16	10	11	19	13	16	22	20		71	7.44449e-05		g__Unclassified	s__Chlamydiales_bacterium_SCGC_AG-110-M15	32	23	32	34	30	33	37	27		127	0.000216838
Hyphomonas	27	38	57	35	35	34	23	20		112	0.000117434		g__Unclassified	s__Clostridiales_bacterium_1_7_47FAA	34	33	36	34	24	22	22	27		95	0.000162201
Minicystis	21	11	45	44	31	31	52	20		134	0.000140502		g__Gloeobacter	s__Gloeobacter_violaceus	29	22	24	30	30	25	25	27		107	0.00018269
Planktothricoides	23	26	38	28	23	26	23	20		92	9.64639e-05		g__Unclassified	s__Paenibacillaceae_bacterium_SCSIO_06110	15	28	33	19	35	31	39	27		132	0.000225374
Streptobacillus	15	16	21	11	14	14	11	20		59	6.18627e-05		g__Scytonema	s__Scytonema_sp._NIES-4073	18	24	20	30	27	22	22	27		98	0.000167323
Actinomadura	15	16	18	0	19	17	13	19		68	7.12994e-05		g__Marinomonas	s__Marinomonas_sp._ef1	29	51	44	61	29	40	29	26		124	0.000211715
Agarivorans	9	11	13	11	6	6	12	19		43	4.50864e-05		g__Mycoplasma	s__Mycoplasma_iowae	21	3	0	0	93	0	0	26		119	0.000203178
Azospirillum	43	49	49	69	28	45	42	19		134	0.000140502		g__Unclassified	s__Verrucomicrobiaceae_bacterium	39	56	50	49	35	33	36	26		130	0.00022196
Candidatus_Amoebophilus	16	22	22	6	11	12	19	19		61	6.39597e-05		g__Unclassified	s__Elusimicrobia_bacterium_CG11_big_fil_rev_8_21_14_0_20_64_6	20	16	28	26	24	14	23	25		86	0.000146835
Cardiobacterium	7	12	14	8	6	8	7	19		40	4.19408e-05		g__Kitasatospora	s__Kitasatospora_sp._CB02891	23	21	27	24	16	22	24	25		87	0.000148542
Cylindrospermopsis	7	0	14	0	13	18	14	19		64	6.71053e-05		g__Ktedonobacter	s__Ktedonobacter_racemifer	22	29	61	35	25	18	30	25		98	0.000167323
Finegoldia	24	21	28	18	21	27	24	19		91	9.54153e-05		g__Moorea	s__Moorea_producens	31	20	28	27	22	20	29	25		96	0.000163909
Mariniblastus	8	15	0	17	14	18	14	19		65	6.81538e-05		g__Oscillatoria	s__Oscillatoria_sp._PCC_10802	21	23	45	40	30	8	33	25		96	0.000163909
Anaerovibrio	10	4	10	15	11	10	13	18		52	5.45231e-05		g__Unclassified	s__Oscillatoriales_cyanobacterium	26	34	28	38	16	14	25	25		80	0.000136591
Bellilinea	22	0	8	16	21	19	12	18		70	7.33964e-05		g__Caldilinea	s__Caldilinea_aerophila	16	20	18	38	22	26	32	24		104	0.000177568
Borreliella	0	0	0	0	0	0	0	18		18	1.88734e-05		g__Unclassified	s__Candidatus_Hydrogenedentes_bacterium	35	27	34	25	28	20	26	24		98	0.000167323
Chondromyces	20	38	17	19	23	22	5	18		68	7.12994e-05		g__Catalinimonas	s__Catalinimonas_alkaloidigena	23	24	20	19	17	17	15	24		73	0.000124639
Nannocystis	32	31	41	39	27	30	50	18		125	0.000131065		g__Unclassified	s__Nitrospira_bacterium_SG8_35_4	27	30	30	33	30	31	34	24		119	0.000203178
Okeania	24	24	30	11	24	22	18	18		82	8.59787e-05		g__Rhodopirellula	s__Rhodopirellula_islandica	13	26	24	33	18	20	24	24		86	0.000146835
Schlesneria	33	47	25	35	13	25	34	18		90	9.43668e-05		g__Akkermansia	s__Akkermansia_muciniphila	5	6	8	11	0	3	4	23		30	5.12215e-05
Singulisphaera	16	30	22	21	16	11	18	18		63	6.60568e-05		g__Arthrobacter	s__Arthrobacter_sp._Y81	19	24	45	29	19	23	22	23		87	0.000148542
Thermophagus	23	16	16	28	15	15	15	18		63	6.60568e-05		g__Methyloprofundus	s__Methyloprofundus_sedimenti	23	17	29	21	20	25	19	23		87	0.000148542
Actinomycetospora	8	11	0	11	26	17	11	17		71	7.44449e-05		g__Unclassified	s__Sphingobacteriales_bacterium	24	28	28	40	35	21	12	23		91	0.000155372
Archangium	25	25	23	22	5	19	16	17		57	5.97657e-05		g__Unclassified	s__Armatimonadetes_bacterium_DC	14	18	28	15	14	9	21	22		66	0.000112687
Bifidobacterium	27	29	20	36	26	16	18	17		77	8.07361e-05		g__Unclassified	s__bacterium_HR17	26	9	27	25	21	23	9	22		75	0.000128054
Candidatus_Electronema	14	16	22	31	20	10	12	17		59	6.18627e-05		g__Unclassified	s__Candidatus_Poribacteria_bacterium	40	50	42	29	29	23	18	22		92	0.000157079
Candidatus_Nitrosoglobus	9	11	7	13	9	13	15	17		54	5.66201e-05		g__Unclassified	s__Lachnospiraceae_bacterium_NK4A136	6	10	28	13	12	18	4	22		56	9.56134e-05
Chamaesiphon	14	16	26	15	14	17	15	17		63	6.60568e-05		g__Myxosarcina	s__Myxosarcina_sp._GI1	24	25	32	24	30	24	24	22		100	0.000170738
Chloroflexus	13	19	20	12	9	8	18	17		52	5.45231e-05		g__Niabella	s__Niabella_soli	14	16	25	25	12	0	10	22		44	7.51248e-05
Fructobacillus	17	17	9	17	12	18	14	17		61	6.39597e-05		g__Nitrincola	s__Nitrincola_tibetensis	14	27	37	22	31	20	27	22		100	0.000170738
Gelidibacter	7	11	13	11	11	11	10	17		49	5.13775e-05		g__Paludisphaera	s__Paludisphaera_borealis	11	19	13	31	26	25	17	22		90	0.000153664
Gillisia	30	28	40	34	22	24	34	17		97	0.000101706		g__Unclassified	s__Rhodospirillaceae_bacterium	24	33	16	31	20	31	24	22		97	0.000165616
Gordonia	33	54	55	53	13	14	4	17		48	5.0329e-05		g__Sneathiella	s__Sneathiella_glossodoripedis	20	16	22	27	31	20	19	22		92	0.000157079
Kamptonema	0	11	13	11	7	9	5	17		38	3.98438e-05		g__Sodalis	s__Sodalis-like_symbiont_of_Philaenus_spumarius	9	11	25	15	49	23	35	22		129	0.000220252
Labilithrix	12	13	16	7	6	19	12	17		54	5.66201e-05		g__Trichococcus	s__Trichococcus_sp._ART1	12	18	31	15	17	16	12	22		67	0.000114395
Lautropia	16	22	16	14	27	20	20	17		84	8.80757e-05		g__Tuberibacillus	s__Tuberibacillus_sp._Marseille-P3662	4	12	20	16	20	14	12	22		68	0.000116102
Leeia	22	18	21	23	18	19	20	17		74	7.75905e-05		g__Brachyspira	s__Brachyspira_innocens	0	0	0	0	0	0	0	21		21	3.5855e-05
Moraxella	20	16	16	0	24	11	12	17		64	6.71053e-05		g__Campylobacter	s__Campylobacter_coli	13	23	30	39	20	13	19	21		73	0.000124639
Piscirickettsia	12	22	16	13	20	17	17	17		71	7.44449e-05		g__Candidatus_Cardinium	s__Cardinium_endosymbiont_of_Encarsia_pergandiella	13	23	24	19	16	6	15	21		58	9.90282e-05
Plesiocystis	22	25	29	24	12	18	26	17		73	7.6542e-05		g__Clostridium	s__Clostridium_butyricum	0	0	0	8	0	0	16	21		37	6.31731e-05
Pseudanabaena	52	69	75	62	36	42	28	17		123	0.000128968		g__Unclassified	s__Cytophagaceae_bacterium	16	16	10	21	20	14	10	21		65	0.00011098
Rhizobium	16	22	40	28	18	14	20	17		69	7.23479e-05		g__Desulfotomaculum	s__Desulfotomaculum_ferrireducens	9	13	11	11	16	15	7	21		59	0.000100736
Roseofilum	23	26	39	32	20	15	23	17		75	7.8639e-05		g__Nostoc	s__Nostoc_punctiforme	14	28	33	39	20	29	26	21		96	0.000163909
Simplicispira	7	12	16	17	18	14	17	17		66	6.92023e-05		g__Unclassified	s__Porticoccaceae_bacterium	23	10	11	17	18	17	13	21		69	0.000117809
Syntrophomonas	8	19	13	13	11	11	15	17		54	5.66201e-05		g__Saccharospirillum	s__Saccharospirillum_mangrovi	37	45	70	57	21	24	36	21		102	0.000174153
Brevibacterium	21	24	17	22	15	20	25	16		76	7.96875e-05		g__Thermosporothrix	s__Thermosporothrix_hazakensis	22	34	44	21	31	34	34	21		120	0.000204886
Gilliamella	7	11	0	12	0	0	12	16		28	2.93586e-05		g__Unclassified	s__Actinobacteria_bacterium	26	26	22	11	8	25	9	20		62	0.000105858
Gynuella	9	0	14	15	12	0	14	16		42	4.40379e-05		g__Alcanivorax	s__Alcanivorax_borkumensis	10	19	0	0	0	7	9	20		36	6.14658e-05
Mycetocola	33	41	50	46	27	26	32	16		101	0.000105901		g__Azospira	s__Azospira_oryzae	26	25	18	21	24	13	28	20		85	0.000145127
Pseudarthrobacter	0	4	16	20	9	16	0	16		41	4.29893e-05		g__Corallococcus	s__Corallococcus_sp._AB038B	26	51	50	46	22	19	31	20		92	0.000157079
Puniceibacterium	11	12	22	19	14	18	16	16		64	6.71053e-05		g__Cyanothece	s__Cyanothece_sp._PCC_7425	14	38	43	18	40	15	17	20		92	0.000157079
Rouxiella	1	0	19	0	13	9	19	16		57	5.97657e-05		g__Desulfocapsa	s__Desulfocapsa_sulfexigens	28	14	27	11	25	16	19	20		80	0.000136591
Rubrobacter	12	17	24	13	6	13	15	16		50	5.2426e-05		g__Unclassified	s__Firmicutes_bacterium	22	16	44	19	17	16	24	20		77	0.000131468
Sandaracinus	22	6	25	17	8	18	20	16		62	6.50083e-05		g__Hyphomonas	s__Hyphomonas_sp._L-53-1-40	15	24	54	35	28	29	15	20		92	0.000157079
Stigmatella	14	31	22	24	26	24	23	16		89	9.33183e-05		g__Microcoleus	s__Microcoleus_sp._PCC_7113	16	21	23	9	18	12	19	20		69	0.000117809
Virgibacillus	25	26	20	19	22	18	18	16		74	7.75905e-05		g__Minicystis	s__Minicystis_rosea	21	11	45	44	31	31	52	20		134	0.000228789
Vitiosangium	23	19	17	23	21	21	19	16		77	8.07361e-05		g__Mycobacterium	s__Mycobacterium_tuberculosis	24	36	45	32	20	43	24	20		107	0.00018269
Bdellovibrio	20	22	30	10	0	6	7	15		28	2.93586e-05		g__Planktothricoides	s__Planktothricoides_sp._SR001	23	26	38	28	23	26	23	20		92	0.000157079
Brevundimonas	16	27	28	24	27	21	31	15		94	9.85609e-05		g__Pseudomonas	s__Pseudomonas_fluorescens	17	27	24	26	16	20	30	20		86	0.000146835
Caldithrix	30	23	31	21	23	16	13	15		67	7.02509e-05		g__Streptobacillus	s__Streptobacillus_moniliformis	15	16	21	11	14	14	11	20		59	0.000100736
Candidatus_Endolissoclinum	5	17	8	15	9	23	13	15		60	6.29112e-05		g__Actinomadura	s__Actinomadura_madurae	15	16	14	0	19	17	13	19		68	0.000116102
Chryseolinea	11	12	11	12	13	7	12	15		47	4.92805e-05		g__Aquimarina	s__Aquimarina_spongiae	14	19	23	20	13	19	17	19		68	0.000116102
Ciceribacter	14	17	29	22	10	8	23	15		56	5.87171e-05		g__Unclassified	s__Calditrichaeota_bacterium	27	17	30	15	16	22	6	19		63	0.000107565
Clostridioides	24	27	41	31	11	22	17	15		65	6.81538e-05		g__Unclassified	s__candidate_division_TM6_bacterium_RIFCSPHIGHO2_12_FULL_32_22	6	14	15	14	9	15	0	19		43	7.34174e-05
Coleofasciculus	13	18	27	16	11	11	27	15		64	6.71053e-05		g__Unclassified	s__Candidatus_Shapirobacteria_bacterium_CG07_land_8_20_14_0_80_39_18	15	13	15	17	16	12	11	19		58	9.90282e-05
Corynebacterium	8	16	21	16	16	16	17	15		64	6.71053e-05		g__Cardiobacterium	s__Cardiobacterium_sp.	7	12	14	8	6	8	7	19		40	6.82953e-05
Lysinibacillus	9	13	11	16	13	7	12	15		47	4.92805e-05		g__Cylindrospermopsis	s__Cylindrospermopsis_raciborskii	7	0	14	0	13	18	14	19		64	0.000109272
Nocardiopsis	14	14	14	7	11	16	17	15		59	6.18627e-05		g__Unclassified	s__endosymbiont_of_Seepiophila_jonesi	13	10	17	12	16	16	10	19		61	0.00010415
Orenia	6	8	4	0	0	0	0	15		15	1.57278e-05		g__Endozoicomonas	s__Endozoicomonas_numazuensis	13	49	28	28	26	14	31	19		90	0.000153664
Rhodothermus	26	27	35	39	21	33	26	15		95	9.96094e-05		g__Finegoldia	s__Finegoldia_magna	24	21	28	18	21	27	24	19		91	0.000155372
Alloactinosynnema	20	7	19	15	10	11	11	14		46	4.82319e-05		g__Lactobacillus	s__Lactobacillus_plantarum	25	26	40	23	14	11	10	19		54	9.21986e-05
Candidatus_Kryptonium	9	9	10	15	6	8	9	14		37	3.87953e-05		g__Leptospira	s__Leptospira_mayottensis	12	28	27	34	21	16	32	19		88	0.00015025
Candidatus_Phycosocius	6	7	7	8	23	7	7	14		51	5.34745e-05		g__Mariniblastus	s__Mariniblastus_fucicola	8	15	0	17	14	18	14	19		65	0.00011098
Chitinispirillum	13	17	22	18	15	16	18	14		63	6.60568e-05		g__Pedobacter	s__Pedobacter_sp.	21	26	31	28	17	15	27	19		78	0.000133176
Demequina	9	22	33	11	18	16	19	14		67	7.02509e-05		g__Prevotella	s__Prevotella_sp._S7-1-8	0	27	20	8	22	11	17	19		69	0.000117809
Hoeflea	14	12	26	30	15	15	20	14		64	6.71053e-05		g__Unclassified	s__Alphaproteobacteria_bacterium_HGW-Alphaproteobacteria-12	0	6	16	13	18	15	16	18		67	0.000114395
Neptunomonas	9	17	13	9	9	8	7	14		38	3.98438e-05		g__Anaerovibrio	s__Anaerovibrio_lipolyticus	10	4	10	15	11	10	13	18		52	8.87839e-05
Paraclostridium	23	13	18	21	19	15	18	14		66	6.92023e-05		g__Unclassified	s__Ardenticatenia_bacterium	20	14	13	25	12	18	15	18		63	0.000107565
Persephonella	14	6	9	13	23	17	31	14		85	8.91242e-05		g__Bacillus	s__Bacillus_amyloliquefaciens	7	10	13	10	0	9	8	18		35	5.97584e-05
Thermopetrobacter	9	8	17	7	11	7	10	14		42	4.40379e-05		g__Unclassified	s__Bacteroidetes_bacterium_4572_128	0	0	0	0	0	0	0	18		18	3.07329e-05
Tranquillimonas	7	17	8	11	7	13	16	14		50	5.2426e-05		g__Beggiatoa	s__Beggiatoa_sp._IS2	7	7	9	14	10	11	21	18		60	0.000102443
Albimonas	16	15	13	16	17	17	20	13		67	7.02509e-05		g__Bellilinea	s__Bellilinea_caldifistulae	22	0	8	16	21	19	12	18		70	0.000119517
Aliifodinibius	24	13	41	27	13	8	15	13		49	5.13775e-05		g__Borreliella	s__Borreliella_afzelii	0	0	0	0	0	0	0	18		18	3.07329e-05
Bowmanella	0	0	0	0	0	0	0	13		13	1.36308e-05		g__Unclassified	s__candidate_division_KSB1_bacterium_RBG_16_48_16	13	17	16	18	8	5	8	18		39	6.65879e-05
Deinococcus	11	13	26	20	16	11	14	13		54	5.66201e-05		g__Unclassified	s__Candidatus_Kapabacteria_bacterium	15	19	25	29	25	17	15	18		75	0.000128054
Lysobacter	0	8	8	19	2	0	10	13		25	2.6213e-05		g__Unclassified	s__Candidatus_Marinamargulisbacteria_bacterium_SCGC_AG-414-C22	9	23	0	0	15	11	10	18		54	9.21986e-05
Methylibium	29	9	15	15	22	25	14	13		74	7.75905e-05		g__Unclassified	s__Candidatus_Thermofonsia_Clade_2_bacterium	12	33	31	22	16	28	17	18		79	0.000134883
Mycolicibacterium	21	27	34	27	26	22	25	13		86	9.01727e-05		g__Endozoicomonas	s__Endozoicomonas_montiporae	5	7	11	6	3	3	6	18		30	5.12215e-05
Oceanobacillus	9	5	14	13	11	8	6	13		38	3.98438e-05		g__Filimonas	s__Filimonas_sp._TTM-71	23	9	16	16	9	11	10	18		48	8.19543e-05
Odoribacter	8	8	16	12	12	9	17	13		51	5.34745e-05		g__Nannocystis	s__Nannocystis_exedens	32	31	41	39	27	30	50	18		125	0.000213423
Perlucidibaca	6	10	9	8	8	5	13	13		39	4.08923e-05		g__Okeania	s__Okeania_hirsuta	24	24	30	11	24	22	18	18		82	0.000140005
Proteus	14	13	19	17	13	14	11	13		51	5.34745e-05		g__Unclassified	s__Rickettsiales_bacterium	11	33	42	15	22	45	31	18		116	0.000198056
Roseimaritima	7	10	10	9	10	9	11	13		43	4.50864e-05		g__Schlesneria	s__Schlesneria_paludicola	33	47	25	35	13	25	34	18		90	0.000153664
Sinobacterium	11	6	19	14	20	5	12	13		50	5.2426e-05		g__Singulisphaera	s__Singulisphaera_sp._GP187	16	30	22	21	16	11	18	18		63	0.000107565
Acholeplasma	9	14	10	13	11	14	10	12		47	4.92805e-05		g__Sunxiuqinia	s__Sunxiuqinia_dokdonensis	63	34	51	26	36	35	27	18		116	0.000198056
Aestuariibacter	13	7	13	9	7	4	13	12		36	3.77467e-05		g__Sunxiuqinia	s__Sunxiuqinia_elliptica	18	19	27	14	0	12	19	18		49	8.36617e-05
Algoriphagus	8	6	7	17	7	27	6	12		52	5.45231e-05		g__Thermophagus	s__Thermophagus_xiamenensis	23	16	16	28	15	15	15	18		63	0.000107565
Candidatus_Accumulibacter	5	8	22	8	14	13	9	12		48	5.0329e-05		g__Ureaplasma	s__Ureaplasma_urealyticum	0	0	0	0	2	0	0	18		20	3.41476e-05
Candidatus_Protochlamydia	17	15	23	26	11	5	13	12		41	4.29893e-05		g__Actinomycetospora	s__Actinomycetospora_chiangmaiensis	8	11	0	11	26	17	11	17		71	0.000121224
Caulobacter	14	27	34	17	4	0	16	12		32	3.35526e-05		g__Unclassified	s__Alphaproteobacteria_bacterium_MarineAlpha3_Bin3	0	17	8	15	12	11	13	17		53	9.04912e-05
Chloroherpeton	0	9	0	0	0	9	0	12		21	2.20189e-05		g__Candidatus_Electronema	s__Candidatus_Electronema_sp._GS	14	16	22	31	20	10	12	17		59	0.000100736
Chromatium	6	7	6	0	4	6	7	12		29	3.04071e-05		g__Unclassified	s__Candidatus_Lloydbacteria_bacterium_RIFCSPHIGHO2_02_FULL_50_11	23	30	10	23	13	13	20	17		63	0.000107565
Crocosphaera	0	0	29	0	6	0	0	12		18	1.88734e-05		g__Candidatus_Nitrosoglobus	s__Candidatus_Nitrosoglobus_terrae	9	11	7	13	9	13	15	17		54	9.21986e-05
Erythrobacter	5	6	10	15	6	13	14	12		45	4.71834e-05		g__Chamaesiphon	s__Chamaesiphon_minutus	14	16	24	15	14	17	15	17		63	0.000107565
Fulvivirga	23	22	36	33	2	10	19	12		43	4.50864e-05		g__Ehrlichia	s__Ehrlichia_minasensis	9	17	13	16	14	15	14	17		60	0.000102443
Gabonibacter	7	17	7	13	8	13	16	12		49	5.13775e-05		g__Fischerella	s__Fischerella_thermalis	15	20	24	38	24	25	21	17		87	0.000148542
Lihuaxuella	8	9	10	0	14	12	13	12		51	5.34745e-05		g__Fructobacillus	s__Fructobacillus_durionis	17	17	9	17	12	18	14	17		61	0.00010415
Ochrobactrum	13	22	16	6	7	10	11	12		40	4.19408e-05		g__Unclassified	s__Fusobacteria_bacterium	0	0	0	0	0	0	0	17		17	2.90255e-05
Parachlamydia	13	26	9	13	16	17	24	12		69	7.23479e-05		g__Fusobacterium	s__Fusobacterium_necrophorum	0	0	0	0	0	0	0	17		17	2.90255e-05
Phormidium	15	20	26	13	14	17	13	12		56	5.87171e-05		g__Gelidibacter	s__Gelidibacter_mesophilus	7	11	13	11	11	11	10	17		49	8.36617e-05
Prolixibacter	27	31	42	33	19	26	25	12		82	8.59787e-05		g__Unclassified	s__Ignavibacteriae_bacterium	0	0	0	0	0	0	0	17		17	2.90255e-05
Rhodovibrio	11	11	0	5	13	6	13	12		44	4.61349e-05		g__Unclassified	s__Ignavibacteriales_bacterium_CG_4_9_14_3_um_filter_34_10	13	21	19	21	15	24	14	17		70	0.000119517
Rubritepida	7	0	13	17	6	13	11	12		42	4.40379e-05		g__Labilithrix	s__Labilithrix_luteola	12	13	16	7	6	19	12	17		54	9.21986e-05
Saccharothrix	8	8	10	15	14	11	18	12		55	5.76686e-05		g__Leeia	s__Leeia_oryzae	22	18	21	23	18	19	20	17		74	0.000126346
Sciscionella	13	10	19	10	8	12	11	12		43	4.50864e-05		g__Moraxella	s__Moraxella_lincolnii	10	4	16	0	10	0	12	17		39	6.65879e-05
Sorangium	27	6	21	37	23	6	10	12		51	5.34745e-05		g__Unclassified	s__Nitrospirae_bacterium	15	11	32	23	16	19	21	17		73	0.000124639
Tatumella	19	34	43	19	36	20	18	12		86	9.01727e-05		g__Nocardia	s__Nocardia_arthritidis	11	17	14	15	18	8	18	17		61	0.00010415
Thermosynechococcus	8	19	15	12	13	12	7	12		44	4.61349e-05		g__Pantoea	s__Pantoea_sp._LMG_27579	0	10	0	0	0	0	12	17		29	4.95141e-05
Zhongshania	14	16	5	14	12	14	15	12		53	5.55716e-05		g__Piscirickettsia	s__Piscirickettsia_salmonis	12	22	16	13	20	17	17	17		71	0.000121224
Aliterella	8	5	11	10	9	9	12	11		41	4.29893e-05		g__Plesiocystis	s__Plesiocystis_pacifica	22	25	29	24	12	18	26	17		73	0.000124639
Ammoniphilus	0	17	17	4	12	15	17	11		55	5.76686e-05		g__Pseudoalteromonas	s__Pseudoalteromonas_luteoviolacea	13	17	14	7	13	13	16	17		59	0.000100736
Aphanizomenon	10	0	16	10	0	0	0	11		11	1.15337e-05		g__Unclassified	s__Rhodospirillales_bacterium_URHD0088	12	22	42	15	20	15	6	17		58	9.90282e-05
Candidatus_Hodgkinia	7	11	22	11	8	10	11	11		40	4.19408e-05		g__Roseofilum	s__Roseofilum_reptotaenium	23	26	39	32	20	15	23	17		75	0.000128054
Candidatus_Sulfopaludibacter	8	12	11	4	6	3	9	11		29	3.04071e-05		g__Sphingopyxis	s__Sphingopyxis_baekryungensis	8	14	19	29	23	10	18	17		68	0.000116102
Coprococcus	0	0	0	0	0	0	0	11		11	1.15337e-05		g__Syntrophomonas	s__Syntrophomonas_zehnderi	8	19	13	13	11	11	15	17		54	9.21986e-05
Desulfacinum	0	7	9	8	7	10	9	11		37	3.87953e-05		g__Thiocapsa	s__Thiocapsa_rosea	4	9	5	11	7	0	12	17		36	6.14658e-05
Desulfobulbus	3	11	16	10	10	7	9	11		37	3.87953e-05		g__Unclassified	s__Actinobacteria_bacterium_13_2_20CM_2_66_6	13	13	17	17	15	14	15	16		60	0.000102443
Geodermatophilus	4	9	15	8	8	6	4	11		29	3.04071e-05		g__Alkalibacterium	s__Alkalibacterium_putridalgicola	8	18	23	13	15	9	16	16		56	9.56134e-05
Grimontia	7	13	11	8	7	6	15	11		39	4.08923e-05		g__Amycolatopsis	s__Amycolatopsis_sp._8-3EHSu	16	19	15	22	19	11	18	16		64	0.000109272
Haliangium	14	17	19	14	16	9	24	11		60	6.29112e-05		g__Ancylomarina	s__Ancylomarina_sp._SHSM-M15	14	23	30	12	5	9	4	16		34	5.8051e-05
Halobacteriovorax	26	23	23	19	18	11	28	11		68	7.12994e-05		g__Unclassified	s__bacterium_A52C2	7	13	19	10	20	10	12	16		58	9.90282e-05
Leisingera	12	11	8	7	10	11	10	11		42	4.40379e-05		g__Bacteroides	s__Bacteroides_sp._SM23_62	18	23	19	19	21	18	14	16		69	0.000117809
Marinimicrobium	12	12	22	3	16	3	12	11		42	4.40379e-05		g__Unclassified	s__Bdellovibrionales_bacterium_RIFOXYC1_FULL_37_79	0	0	0	0	0	0	0	16		16	2.73181e-05
Microscilla	13	12	17	18	6	10	13	11		40	4.19408e-05		g__Clostridium	s__Clostridium_sp._E02	10	18	27	23	17	8	11	16		52	8.87839e-05
Nitriliruptor	8	0	23	8	0	3	16	11		30	3.14556e-05		g__Cyanothece	s__Cyanothece_sp._CCY0110	18	15	11	22	11	17	17	16		61	0.00010415
Thermithiobacillus	14	11	21	11	19	13	8	11		51	5.34745e-05		g__Cyanothece	s__Cyanothece_sp._PCC_7822	17	14	18	16	11	15	18	16		60	0.000102443
Weissella	5	0	9	9	4	7	4	11		26	2.72615e-05		g__Unclassified	s__Elusimicrobia_bacterium_RIFOXYC2_FULL_34_12	8	22	17	11	15	16	15	16		62	0.000105858
Acetoanaerobium	8	21	15	15	9	12	11	10		42	4.40379e-05		g__Flavobacterium	s__Flavobacterium_psychrophilum	15	11	20	12	14	7	12	16		49	8.36617e-05
Achromobacter	0	0	0	7	0	0	0	10		10	1.04852e-05		g__Gilliamella	s__Gilliamella_apicola	7	11	0	12	0	0	12	16		28	4.78067e-05
Agrobacterium	4	12	4	12	0	11	4	10		25	2.6213e-05		g__Gynuella	s__Gynuella_sunshinyii	9	0	14	15	12	0	14	16		42	7.171e-05
Altererythrobacter	5	0	9	14	10	7	9	10		36	3.77467e-05		g__Unclassified	s__Ignavibacteria_bacterium	15	19	19	21	25	19	15	16		75	0.000128054
Anaerobacterium	5	8	14	15	0	0	8	10		18	1.88734e-05		g__Unclassified	s__Ktedonobacterales_bacterium_SCAWS-G2	38	24	27	29	18	20	11	16		65	0.00011098
Arcobacter	0	0	0	0	0	0	0	10		10	1.04852e-05		g__Leptospira	s__Leptospira_interrogans	23	16	30	31	14	14	14	16		58	9.90282e-05
Arthrospira	8	12	7	17	7	7	8	10		32	3.35526e-05		g__Luteibacter	s__Luteibacter_sp._9135	14	20	25	18	15	14	21	16		66	0.000112687
Aureimonas	18	16	21	8	14	19	12	10		55	5.76686e-05		g__Marinomonas	s__Marinomonas_rhizomae	14	14	27	21	12	9	24	16		61	0.00010415
Caballeronia	2	21	4	15	9	9	13	10		41	4.29893e-05		g__Mucilaginibacter	s__Mucilaginibacter_sp._HYN0043	3	9	8	7	13	11	12	16		52	8.87839e-05
Candidatus_Magnetoglobus	17	20	29	38	7	3	15	10		35	3.66982e-05		g__Mycetocola	s__Mycetocola_miduiensis	33	41	50	46	27	26	32	16		101	0.000172446
Candidatus_Promineofilum	12	13	13	15	11	5	7	10		33	3.46012e-05		g__Mycobacterium	s__Mycobacterium_asiaticum	22	15	12	19	21	19	20	16		76	0.000129761
Cecembia	32	13	51	37	6	5	4	10		25	2.6213e-05		g__Myxococcus	s__Myxococcus_fulvus	30	30	30	30	14	10	12	16		52	8.87839e-05
Chthonomonas	0	0	0	7	0	0	0	10		10	1.04852e-05		g__Nocardia	s__Nocardia_nova	13	26	18	14	20	20	20	16		76	0.000129761
Coxiella	12	16	23	13	15	7	10	10		42	4.40379e-05		g__Oscillatoria	s__Oscillatoria_nigro-viridis	10	25	32	18	18	22	12	16		68	0.000116102
Dehalobacter	0	0	0	0	0	0	0	10		10	1.04852e-05		g__Paenibacillus	s__Paenibacillus_sp._598K	5	16	26	9	14	7	21	16		58	9.90282e-05
Desulfobacter	6	0	0	8	5	3	9	10		27	2.831e-05		g__Pantoea	s__Pantoea_sp._RIT388	0	0	5	0	0	1	0	16		17	2.90255e-05
Duganella	6	10	28	6	4	10	5	10		29	3.04071e-05		g__Planktothrix	s__Planktothrix_sp._PCC_11201	9	13	22	29	16	12	23	16		67	0.000114395
Galbibacter	6	8	9	11	9	13	7	10		39	4.08923e-05		g__Pseudarthrobacter	s__Pseudarthrobacter_sp._AG30	0	4	16	20	9	16	0	16		41	7.00027e-05
Henriciella	5	23	32	17	17	18	18	10		63	6.60568e-05		g__Pseudomonas	s__Pseudomonas_sp._Ant30-3	17	10	10	10	11	15	10	16		52	8.87839e-05
Herminiimonas	7	12	0	8	9	7	7	10		33	3.46012e-05		g__Psychrilyobacter	s__Psychrilyobacter_atlanticus	0	0	0	0	0	0	0	16		16	2.73181e-05
Hungatella	13	5	9	8	9	11	7	10		37	3.87953e-05		g__Puniceibacterium	s__Puniceibacterium_sediminis	11	12	22	19	14	18	16	16		64	0.000109272
Hymenobacter	16	129	21	15	17	13	11	10		51	5.34745e-05		g__Rouxiella	s__Rouxiella_badensis	1	0	19	0	13	9	19	16		57	9.73208e-05
Litorilituus	12	8	11	14	18	15	10	10		53	5.55716e-05		g__Rubrobacter	s__Rubrobacter_xylanophilus	12	17	24	13	6	13	15	16		50	8.53691e-05
Methyloceanibacter	15	12	9	7	12	11	6	10		39	4.08923e-05		g__Sandaracinus	s__Sandaracinus_amylolyticus	22	6	25	17	8	18	20	16		62	0.000105858
Microvirga	0	11	12	0	0	8	18	10		36	3.77467e-05		g__Thalassococcus	s__Thalassococcus_sp._S3	5	25	20	17	31	20	44	16		111	0.000189519
Mongoliimonas	9	14	14	11	11	18	21	10		60	6.29112e-05		g__Thalassospira	s__Thalassospira_sp._TSL5-1	10	11	10	14	14	18	15	16		63	0.000107565
Pedosphaera	14	17	17	13	8	10	13	10		41	4.29893e-05		g__Virgibacillus	s__Virgibacillus_pantothenticus	20	20	12	11	17	14	14	16		61	0.00010415
Pseudoruegeria	6	9	16	12	11	16	9	10		46	4.82319e-05		g__Vitiosangium	s__Vitiosangium_sp._GDMCC_1.1324	23	19	17	23	21	21	19	16		77	0.000131468
Psychrobacter	0	10	7	10	0	0	11	10		21	2.20189e-05		g__Unclassified	s__Acidimicrobiia_bacterium_BACL6_MAG-120322-bin79	7	7	5	7	8	9	6	15		38	6.48805e-05
Rhodococcus	19	13	20	21	13	16	12	10		51	5.34745e-05		g__Unclassified	s__Actinobacteria_bacterium_RBG_16_64_13	7	8	14	10	9	5	9	15		38	6.48805e-05
Shewanella	8	9	20	17	25	6	15	10		56	5.87171e-05		g__Unclassified	s__alpha_proteobacterium_BAL199	12	15	8	11	8	17	21	15		61	0.00010415
Telmatospirillum	8	17	12	17	15	10	12	10		47	4.92805e-05		g__Unclassified	s__Anaerolineaceae_bacterium	17	10	28	14	19	12	12	15		58	9.90282e-05
Thiorhodospira	17	13	11	16	12	14	14	10		50	5.2426e-05		g__Bdellovibrio	s__Bdellovibrio_bacteriovorus	20	22	30	10	0	6	7	15		28	4.78067e-05
Tropicimonas	10	13	30	18	18	11	14	10		53	5.55716e-05		g__Brevundimonas	s__Brevundimonas_sp.	16	12	7	7	16	4	14	15		49	8.36617e-05
Waddlia	6	0	8	12	14	5	12	10		41	4.29893e-05		g__Cetobacterium	s__Cetobacterium_ceti	0	0	0	0	0	0	0	15		15	2.56107e-05
Williamwhitmania	8	11	9	7	5	12	4	10		31	3.25041e-05		g__Chryseolinea	s__Chryseolinea_sp._KIS68-18	11	12	11	12	13	7	12	15		47	8.0247e-05
Aliagarivorans	12	10	14	4	9	8	5	9		31	3.25041e-05		g__Ciceribacter	s__Ciceribacter_sp._F8825	14	17	29	22	10	8	23	15		56	9.56134e-05
Arboricoccus	8	5	0	4	2	8	8	9		27	2.831e-05		g__Clostridioides	s__Clostridioides_difficile	24	27	41	31	11	22	17	15		65	0.00011098
Arenicella	12	16	18	14	12	12	12	9		45	4.71834e-05		g__Coleofasciculus	s__Coleofasciculus_chthonoplastes	13	18	27	16	11	11	27	15		64	0.000109272
Blastomonas	8	0	10	12	7	12	7	9		35	3.66982e-05		g__Unclassified	s__Desulfobacteraceae_bacterium_4572_130	17	24	22	16	23	6	13	15		57	9.73208e-05
Candidatus_Phycorickettsia	0	0	0	0	0	0	0	9		9	9.43668e-06		g__Desulfovibrio	s__Desulfovibrio_sp._DS-1	16	9	0	17	14	17	15	15		61	0.00010415
Chitinophaga	13	12	10	22	15	15	10	9		49	5.13775e-05		g__Unclassified	s__Flammeovirgaceae_bacterium_TMED262	14	17	13	14	6	14	7	15		42	7.171e-05
Chlorogloea	11	4	7	7	0	0	0	9		9	9.43668e-06		g__Unclassified	s__Flavobacteriaceae_bacterium	5	18	36	34	15	9	22	15		61	0.00010415
Chromatocurvus	16	14	16	14	6	8	10	9		33	3.46012e-05		g__Flavobacterium	s__Flavobacterium_subsaxonicum	22	6	56	17	21	5	25	15		66	0.000112687
Chrysosporum	10	11	10	5	6	6	11	9		32	3.35526e-05		g__Haemophilus	s__Haemophilus_influenzae	18	21	25	0	0	13	0	15		28	4.78067e-05
Desulfatitalea	9	7	6	9	12	12	7	9		40	4.19408e-05		g__Hahella	s__Hahella_sp._CCB-MM4	13	16	11	13	15	11	13	15		54	9.21986e-05
Eubacterium	7	6	0	0	11	0	0	9		20	2.09704e-05		g__Halomonas	s__Halomonas_sp._TQ8S	12	13	11	11	13	8	12	15		48	8.19543e-05
Fibrobacter	26	9	17	22	6	4	5	9		24	2.51645e-05		g__Lysinibacillus	s__Lysinibacillus_sp._B2A1	9	13	11	16	13	7	12	15		47	8.0247e-05
Gracilimonas	15	17	22	27	10	11	15	9		45	4.71834e-05		g__Mesorhizobium	s__Mesorhizobium_sp._SCN_65-12	6	10	10	3	8	6	14	15		43	7.34174e-05
Idiomarina	12	7	19	25	14	15	19	9		57	5.97657e-05		g__Unclassified	s__Methylococcaceae_bacterium_FWC3	15	34	11	19	13	19	18	15		65	0.00011098
Methylotenera	10	6	10	9	11	9	8	9		37	3.87953e-05		g__Unclassified	s__Nitrospinae_bacterium_CG22_combo_CG10-13_8_21_14_all_47_10	8	6	16	11	8	7	5	15		35	5.97584e-05
Phenylobacterium	5	12	16	9	8	1	8	9		26	2.72615e-05		g__Nocardiopsis	s__Nocardiopsis_gilva	14	14	14	7	11	16	17	15		59	0.000100736
Ruegeria	7	16	19	8	9	7	22	9		47	4.92805e-05		g__Unclassified	s__Peptococcaceae_bacterium_DCMF	28	27	25	15	23	7	19	15		64	0.000109272
Sebaldella	0	0	3	0	0	0	0	9		9	9.43668e-06		g__Pseudomonas	s__Pseudomonas_pelagia	35	42	59	39	3	12	16	15		46	7.85396e-05
Spirosoma	6	7	11	9	11	11	7	9		38	3.98438e-05		g__Unclassified	s__Rhodospirillaceae_bacterium_SYSU_D60007	6	7	11	16	13	10	12	15		50	8.53691e-05
Stanieria	4	8	14	9	6	6	8	9		29	3.04071e-05		g__Rhodothermus	s__Rhodothermus_marinus	14	27	26	28	13	20	18	15		66	0.000112687
Thalassobaculum	8	9	9	0	8	8	9	9		34	3.56497e-05		g__Aeromonas	s__Aeromonas_hydrophila	44	55	57	58	26	24	26	14		90	0.000153664
Trichodesmium	11	10	8	12	8	2	2	9		21	2.20189e-05		g__Alloactinosynnema	s__Alloactinosynnema_album	20	7	19	15	10	11	11	14		46	7.85396e-05
Vallitalea	9	11	7	5	8	9	11	9		37	3.87953e-05		g__Unclassified	s__bacterium_E08(2017)	10	6	13	15	12	13	11	14		50	8.53691e-05
Anaerococcus	0	0	0	0	0	0	0	8		8	8.38816e-06		g__Bifidobacterium	s__Bifidobacterium_breve	12	19	13	29	15	3	8	14		40	6.82953e-05
Azorhizobium	10	20	13	20	11	5	10	8		34	3.56497e-05		g__Candidatus_Kryptonium	s__Candidatus_Kryptonium_thompsoni	9	9	10	15	6	8	9	14		37	6.31731e-05
Caldibacillus	0	0	0	0	0	0	0	8		8	8.38816e-06		g__Unclassified	s__Candidatus_Omnitrophica_bacterium	10	18	19	21	14	12	11	14		51	8.70765e-05
Candidatus_Chloroploca	0	8	8	0	5	2	0	8		15	1.57278e-05		g__Candidatus_Phycosocius	s__Candidatus_Phycosocius_bacilliformis	6	7	7	8	23	7	7	14		51	8.70765e-05
Candidatus_Koribacter	10	8	20	8	6	8	9	8		31	3.25041e-05		g__Chitinispirillum	s__Chitinispirillum_alkaliphilum	13	17	22	18	15	16	18	14		63	0.000107565
Coprothermobacter	0	0	0	0	0	0	0	8		8	8.38816e-06		g__Unclassified	s__Chloroflexi_bacterium_UTCFX4	8	13	10	12	14	14	17	14		59	0.000100736
Effusibacillus	13	8	11	15	11	3	6	8		28	2.93586e-05		g__Cohnella	s__Cohnella_phaseoli	24	19	24	22	17	13	20	14		64	0.000109272
Elizabethkingia	0	0	0	0	8	0	10	8		26	2.72615e-05		g__Unclassified	s__Deltaproteobacteria_bacterium_RIFOXYD12_FULL_57_12	19	16	3	14	15	10	13	14		52	8.87839e-05
Fervidicola	0	0	0	0	0	0	0	8		8	8.38816e-06		g__Unclassified	s__Gammaproteobacteria_bacterium_RIFCSPHIGHO2_12_FULL_42_13	8	14	9	7	9	12	10	14		45	7.68322e-05
Fictibacillus	0	0	0	0	0	0	0	8		8	8.38816e-06		g__Unclassified	s__Gemmatimonadetes_bacterium_RIFCSPLOWO2_02_FULL_71_11	12	20	13	17	13	17	13	14		57	9.73208e-05
Fluoribacter	6	13	11	9	14	9	12	8		43	4.50864e-05		g__Hoeflea	s__Hoeflea_olei	7	7	15	13	15	11	15	14		55	9.3906e-05
Geminicoccus	0	7	9	14	4	6	6	8		24	2.51645e-05		g__Lactobacillus	s__Lactobacillus_jensenii	8	6	18	16	6	9	14	14		43	7.34174e-05
Gemmatimonas	8	8	7	9	8	7	11	8		34	3.56497e-05		g__Unclassified	s__methanotrophic_endosymbiont_of_Bathymodiolus_azoricus_(Menez_Gwen)	4	13	8	20	2	3	21	14		40	6.82953e-05
Herbiconiux	3	3	4	0	6	3	14	8		31	3.25041e-05		g__Paraclostridium	s__Paraclostridium_benzoelyticum	23	13	18	21	19	15	18	14		66	0.000112687
Hungateiclostridium	8	5	13	6	7	9	8	8		32	3.35526e-05		g__Persephonella	s__Persephonella_sp._IF05-L8	14	6	9	13	23	17	31	14		85	0.000145127
Hyphobacterium	6	14	0	17	0	0	8	8		16	1.67763e-05		g__Unclassified	s__Planctomycetaceae_bacterium	4	7	15	10	9	8	0	14		31	5.29288e-05
Kosmotoga	0	0	0	0	0	0	0	8		8	8.38816e-06		g__Rhodopirellula	s__Rhodopirellula_europaea	0	12	10	14	12	12	8	14		46	7.85396e-05
Lacunisphaera	9	8	8	6	3	0	5	8		16	1.67763e-05		g__Scytonema	s__Scytonema_hofmannii	12	12	0	0	14	9	13	14		50	8.53691e-05
Leucothrix	10	7	9	13	7	7	6	8		28	2.93586e-05		g__Unclassified	s__Spirochaetes_bacterium_GWF1_49_6	0	0	0	0	0	0	0	14		14	2.39033e-05
Magnetospirillum	15	16	23	12	5	15	11	8		39	4.08923e-05		g__Streptomyces	s__Streptomyces_rubidus	11	11	9	15	19	16	16	14		65	0.00011098
Neomegalonema	12	6	11	16	11	11	17	8		47	4.92805e-05		g__Thermopetrobacter	s__Thermopetrobacter_sp._TC1	9	8	17	7	11	7	10	14		42	7.171e-05
Niveispirillum	8	14	15	8	4	8	8	8		28	2.93586e-05		g__Thioalkalivibrio	s__Thioalkalivibrio_sp._ALJ24	7	10	7	9	8	3	10	14		35	5.97584e-05
Nocardioides	19	14	50	24	16	20	14	8		58	6.08142e-05		g__Tranquillimonas	s__Tranquillimonas_alkanivorans	7	17	8	11	7	13	16	14		50	8.53691e-05
Palleronia	11	6	11	6	10	9	9	8		36	3.77467e-05		g__Unclassified	s__Verrucomicrobiae_bacterium_Tous-C2TDCM	13	9	17	10	7	17	23	14		61	0.00010415
Parapedobacter	13	12	18	11	10	14	13	8		45	4.71834e-05		g__Albimonas	s__Albimonas_donghaensis	16	15	13	16	17	17	20	13		67	0.000114395
Parvibaculum	9	5	14	0	0	6	0	8		14	1.46793e-05		g__Aliifodinibius	s__Aliifodinibius_roseus	11	13	18	11	13	8	15	13		49	8.36617e-05
Phocea	0	0	0	0	0	0	0	8		8	8.38816e-06		g__Unclassified	s__Alphaproteobacteria_bacterium_TMED89	20	39	37	28	18	12	20	13		63	0.000107565
Polaribacter	8	9	9	10	6	6	5	8		25	2.6213e-05		g__Bacillus	s__Bacillus_toyonensis	18	14	14	11	18	12	15	13		58	9.90282e-05
Rivularia	6	13	22	8	6	8	5	8		27	2.831e-05		g__Bacteroides	s__Bacteroides_sp._CAG:530	7	10	20	21	18	6	16	13		53	9.04912e-05
Roseomonas	12	8	6	14	8	16	19	8		51	5.34745e-05		g__Unclassified	s__Bacteroidetes_bacterium_GWF2_33_38	18	11	24	7	11	5	13	13		42	7.171e-05
Salinicola	9	4	8	7	14	7	7	8		36	3.77467e-05		g__Unclassified	s__Bacteroidetes_bacterium_GWF2_41_31	13	8	6	12	11	13	8	13		45	7.68322e-05
Siphonobacter	0	9	6	11	10	9	4	8		31	3.25041e-05		g__Bowmanella	s__Bowmanella_denitrificans	0	0	0	0	0	0	0	13		13	2.2196e-05
Solibacillus	18	25	9	36	6	3	4	8		21	2.20189e-05		g__Bradyrhizobium	s__Bradyrhizobium_sp._LMTR_3	4	2	3	0	5	12	11	13		41	7.00027e-05
Solirubrobacter	7	8	8	6	6	8	11	8		33	3.46012e-05		g__Unclassified	s__candidate_division_SR1_bacterium_RAAC1_SR1_1	18	19	11	10	9	3	6	13		31	5.29288e-05
Spirobacillus	8	10	14	11	0	11	13	8		32	3.35526e-05		g__Unclassified	s__Candidatus_Fraserbacteria_bacterium_RBG_16_55_9	11	13	8	11	15	19	10	13		57	9.73208e-05
Sporosarcina	9	5	7	5	5	0	6	8		19	1.99219e-05		g__Unclassified	s__Chlamydiales_bacterium_SCGC_AG-110-P3	10	6	21	14	22	8	17	13		60	0.000102443
Terriglobus	0	6	7	6	6	4	4	8		22	2.30674e-05		g__Chryseobacterium	s__Chryseobacterium_oncorhynchi	9	8	9	6	13	9	9	13		44	7.51248e-05
Thalassobacillus	0	0	6	7	4	0	7	8		19	1.99219e-05		g__Clostridium	s__Clostridium_botulinum	21	32	25	29	20	21	22	13		76	0.000129761
Thermotoga	6	0	8	9	10	5	9	8		32	3.35526e-05		g__Clostridium	s__Clostridium_formicaceticum	10	18	13	6	5	17	6	13		41	7.00027e-05
Actinomyces	0	12	19	8	4	0	9	7		20	2.09704e-05		g__Unclassified	s__Cyanobacteria_bacterium_J007	10	10	16	15	14	18	17	13		62	0.000105858
Agromyces	17	4	9	13	13	9	12	7		41	4.29893e-05		g__Unclassified	s__Deltaproteobacteria_bacterium_CG2_30_63_29	14	10	20	18	13	10	14	13		50	8.53691e-05
Alkalispirochaeta	4	7	6	7	0	2	8	7		17	1.78248e-05		g__Unclassified	s__Desulfobacteraceae_bacterium	18	14	16	21	22	14	22	13		71	0.000121224
Aurantimonas	8	15	8	8	14	10	10	7		41	4.29893e-05		g__Unclassified	s__Epsilonproteobacteria_bacterium	16	7	32	18	27	10	21	13		71	0.000121224
Blastochloris	6	6	13	11	6	8	8	7		29	3.04071e-05		g__Unclassified	s__Gammaproteobacteria_bacterium_RIFCSPHIGHO2_12_FULL_41_20	0	0	0	0	0	0	0	13		13	2.2196e-05
Bradymonas	4	12	7	12	7	7	6	7		27	2.831e-05		g__Leptospira	s__Leptospira_sp.	4	3	5	12	5	3	4	13		25	4.26846e-05
Candidatus_Viridilinea	11	10	19	16	11	11	12	7		41	4.29893e-05		g__Leptotrichia	s__Leptotrichia_goodfellowii	0	0	0	0	0	0	0	13		13	2.2196e-05
Cellulosimicrobium	10	11	9	10	17	15	16	7		55	5.76686e-05		g__Leptotrichia	s__Leptotrichia_sp._OH3620_COT-345	0	0	0	0	0	0	0	13		13	2.2196e-05
Chitinivibrio	0	0	0	0	0	0	0	7		7	7.33964e-06		g__Lysobacter	s__Lysobacter_spongiicola	0	0	0	0	0	0	10	13		23	3.92698e-05
Chondrocystis	6	9	13	6	10	11	6	7		34	3.56497e-05		g__Marinomonas	s__Marinomonas_polaris	25	37	40	45	24	14	20	13		71	0.000121224
Coraliomargarita	11	16	9	0	8	10	0	7		25	2.6213e-05		g__Methylibium	s__Methylibium_sp._CF059	16	9	15	15	8	12	14	13		47	8.0247e-05
Cupriavidus	25	16	20	15	16	14	6	7		43	4.50864e-05		g__Mycolicibacterium	s__Mycolicibacterium_iranicum	15	15	19	14	14	12	13	13		52	8.87839e-05
Desulfonatronum	6	13	6	13	5	14	3	7		29	3.04071e-05		g__Nostoc	s__Nostoc_sp._'Peltigera_membranacea_cyanobiont'_232	11	12	0	0	15	12	19	13		59	0.000100736
Dictyoglomus	18	13	26	35	9	18	13	7		47	4.92805e-05		g__Novosphingobium	s__Novosphingobium_acidiphilum	8	11	13	14	15	8	8	13		44	7.51248e-05
Elusimicrobium	0	0	0	0	0	0	0	7		7	7.33964e-06		g__Odoribacter	s__Odoribacter_sp._AF15-53	8	8	16	12	12	9	12	13		46	7.85396e-05
Fabibacter	9	6	6	3	4	6	6	7		23	2.4116e-05		g__Unclassified	s__Oscillatoriales_cyanobacterium_JSC-12	5	5	15	12	3	11	15	13		42	7.171e-05
Formivibrio	9	12	12	10	3	9	9	7		28	2.93586e-05		g__Perlucidibaca	s__Perlucidibaca_aquatica	6	10	9	8	8	5	13	13		39	6.65879e-05
Hippea	14	15	16	7	0	12	13	7		32	3.35526e-05		g__Unclassified	s__Phycisphaerae_bacterium_ST-NAGAB-D1	10	15	18	21	19	16	16	13		64	0.000109272
Marinilabilia	8	5	17	6	10	13	5	7		35	3.66982e-05		g__Proteus	s__Proteus_hauseri	14	13	19	17	13	14	11	13		51	8.70765e-05
Methylocaldum	14	0	6	13	0	0	13	7		20	2.09704e-05		g__Pseudoalteromonas	s__Pseudoalteromonas_gelatinilytica	8	16	18	9	9	9	11	13		42	7.171e-05
Motiliproteus	8	12	11	6	8	7	4	7		26	2.72615e-05		g__Pseudomonas	s__Pseudomonas_nitroreducens	11	12	17	16	8	8	14	13		43	7.34174e-05
Niastella	5	7	10	12	10	9	9	7		35	3.66982e-05		g__Pseudomonas	s__Pseudomonas_sp._AP3_16	10	12	17	12	14	10	14	13		51	8.70765e-05
Nitratireductor	0	9	10	18	11	16	5	7		39	4.08923e-05		g__Unclassified	s__Rhodobacterales_bacterium	13	26	16	22	21	10	16	13		60	0.000102443
Nitrolancea	13	13	0	18	9	11	12	7		39	4.08923e-05		g__Rhodopirellula	s__Rhodopirellula_sp._TMED11	8	11	14	14	9	4	9	13		35	5.97584e-05
Oceanicola	0	4	10	0	0	5	7	7		19	1.99219e-05		g__Roseimaritima	s__Roseimaritima_ulvae	7	10	10	9	10	9	11	13		43	7.34174e-05
Oleiphilus	7	9	23	12	10	19	29	7		65	6.81538e-05		g__Unclassified	s__SAR324_cluster_bacterium	14	23	28	9	9	16	21	13		59	0.000100736
Planifilum	0	0	0	0	0	0	0	7		7	7.33964e-06		g__Sinobacterium	s__Sinobacterium_caligoides	11	6	19	14	20	5	12	13		50	8.53691e-05
Pleionea	6	9	9	7	7	0	5	7		19	1.99219e-05		g__Unclassified	s__Sphingobacteriia_bacterium_35-40-5	0	15	0	9	11	0	11	13		35	5.97584e-05
Rahnella	0	0	0	0	0	0	0	7		7	7.33964e-06		g__Unclassified	s__Spirochaetes_bacterium_GWF1_41_5	12	13	14	23	8	13	12	13		46	7.85396e-05
Reichenbachiella	0	8	0	0	0	0	0	7		7	7.33964e-06		g__Streptococcus	s__Streptococcus_iniae	17	11	14	13	8	10	9	13		40	6.82953e-05
Rhodanobacter	12	0	7	8	7	7	8	7		29	3.04071e-05		g__Synechocystis	s__Synechocystis_sp._PCC_7509	16	19	10	6	13	15	9	13		50	8.53691e-05
Rhodohalobacter	7	7	7	10	11	7	8	7		33	3.46012e-05		g__Unclassified	s__Thiotrichales_bacterium_SG8_50	10	12	11	0	9	9	8	13		39	6.65879e-05
Rufibacter	0	14	30	18	9	8	8	7		32	3.35526e-05		g__Acholeplasma	s__Acholeplasma_palmae	9	14	10	13	11	14	10	12		47	8.0247e-05
Sulfurimonas	9	0	24	10	8	8	4	7		27	2.831e-05		g__Unclassified	s__Acidobacteria_bacterium_13_1_40CM_56_16	14	24	22	23	17	8	14	12		51	8.70765e-05
Tessaracoccus	6	6	8	9	2	5	4	7		18	1.88734e-05		g__Unclassified	s__Acidobacteria_bacterium_Mor1	7	9	13	13	6	5	7	12		30	5.12215e-05
Acidiphilium	0	6	13	10	6	5	3	6		20	2.09704e-05		g__Aestuariibacter	s__Aestuariibacter_aggregatus	13	7	13	9	7	4	13	12		36	6.14658e-05
Afipia	0	7	0	14	5	0	0	6		11	1.15337e-05		g__Alicyclobacillus	s__Alicyclobacillus_contaminans	9	8	11	10	8	10	10	12		40	6.82953e-05
Antarctobacter	0	0	0	0	4	13	0	6		23	2.4116e-05		g__Archangium	s__Archangium_gephyra	8	8	10	12	5	11	9	12		37	6.31731e-05
Balneola	12	5	14	11	9	5	7	6		27	2.831e-05		g__Arthrobacter	s__Arthrobacter_sp._H5	0	13	5	8	6	0	8	12		26	4.43919e-05
Butyrivibrio	11	5	8	0	6	5	4	6		21	2.20189e-05		g__Arthrobacter	s__Arthrobacter_sp._JZ_R-183	10	9	7	12	11	15	8	12		46	7.85396e-05
Caldicoprobacter	8	0	0	0	0	0	0	6		6	6.29112e-06		g__Bacillus	s__Bacillus_soli	19	32	33	24	16	15	22	12		65	0.00011098
Calditerrivibrio	22	12	5	13	10	16	18	6		50	5.2426e-05		g__Bacillus	s__Bacillus_sp._FJAT-29814	9	22	28	15	3	4	15	12		34	5.8051e-05
Caloramator	0	0	0	0	0	0	0	6		6	6.29112e-06		g__Bacillus	s__Bacillus_sp._UNC41MFS5	11	9	12	0	13	9	9	12		43	7.34174e-05
Candidatus_Cloacimonas	9	11	6	6	4	8	10	6		28	2.93586e-05		g__Unclassified	s__bacterium_HR22	9	14	19	19	19	11	14	12		56	9.56134e-05
Candidatus_Magnetobacterium	4	0	10	0	5	0	5	6		16	1.67763e-05		g__Bacteroides	s__Bacteroides_paurosaccharolyticus	18	26	21	13	18	16	14	12		60	0.000102443
Chlorobaculum	10	6	8	0	4	5	8	6		23	2.4116e-05		g__Unclassified	s__Bacteroidetes/Chlorobi_group_bacterium_Naka2016	5	10	13	11	10	5	7	12		34	5.8051e-05
Chthoniobacter	4	6	7	5	3	7	5	6		21	2.20189e-05		g__Unclassified	s__Bacteroidetes_bacterium_GWA2_42_15	0	0	0	0	0	0	0	12		12	2.04886e-05
Coprobacter	0	4	4	7	4	2	6	6		18	1.88734e-05		g__Bordetella	s__Bordetella_genomosp._2	6	8	9	6	13	5	11	12		41	7.00027e-05
Desulfonatronovibrio	8	6	7	6	8	6	8	6		28	2.93586e-05		g__Bordetella	s__Bordetella_sp._FB-8	0	7	0	11	0	0	5	12		17	2.90255e-05
Dyella	8	12	13	21	8	12	11	6		37	3.87953e-05		g__Unclassified	s__Caldilineae_bacterium	22	19	27	21	25	26	22	12		85	0.000145127
Gayadomonas	2	5	7	9	8	5	9	6		28	2.93586e-05		g__Caldithrix	s__Caldithrix_sp._RBG_13_44_9	25	23	31	21	23	16	13	12		64	0.000109272
Gemmobacter	8	5	14	7	6	5	7	6		24	2.51645e-05		g__Unclassified	s__candidate_division_Zixibacteria_bacterium_SM23_73_2	18	22	11	19	11	12	23	12		58	9.90282e-05
Glaciecola	0	9	0	0	14	11	7	6		38	3.98438e-05		g__Candidatus_Accumulibacter	s__Candidatus_Accumulibacter_sp._BA-91	0	0	14	0	10	7	9	12		38	6.48805e-05
Hydrotalea	5	6	11	7	3	10	5	6		24	2.51645e-05		g__Mycoplasma	s__Candidatus_Mycoplasma_girerdii	2	0	0	0	3	0	0	12		15	2.56107e-05
Leifsonia	4	11	9	8	7	6	10	6		29	3.04071e-05		g__Unclassified	s__Candidatus_Parcubacteria_bacterium	13	20	10	17	20	6	18	12		56	9.56134e-05
Lewinella	23	22	34	19	21	18	15	6		60	6.29112e-05		g__Unclassified	s__Candidatus_Taylorbacteria_bacterium_RIFCSPHIGHO2_01_FULL_43_47	14	12	8	15	10	8	12	12		42	7.171e-05
Marasmitruncus	14	9	9	15	5	8	8	6		27	2.831e-05		g__Chloroherpeton	s__Chloroherpeton_thalassium	0	9	0	0	0	9	0	12		21	3.5855e-05
Marispirochaeta	15	8	11	18	6	12	10	6		34	3.56497e-05		g__Chromatium	s__Chromatium_okenii	6	7	6	0	4	6	7	12		29	4.95141e-05
Nevskia	5	10	12	7	7	6	6	6		25	2.6213e-05		g__Clostridium	s__Clostridium_sp._CAG:921	0	0	0	0	0	0	0	12		12	2.04886e-05
Nodularia	10	11	9	14	11	10	8	6		35	3.66982e-05		g__Corallococcus	s__Corallococcus_sp._CA049B	6	16	7	12	10	5	12	12		39	6.65879e-05
Oceanibacterium	11	7	19	12	13	9	5	6		33	3.46012e-05		g__Crocosphaera	s__Crocosphaera_watsonii	0	0	29	0	6	0	0	12		18	3.07329e-05
Oceanibaculum	7	8	9	5	7	4	8	6		25	2.6213e-05		g__Unclassified	s__Deltaproteobacteria_bacterium_GWA2_55_82	4	8	12	8	10	12	12	12		46	7.85396e-05
Oceanicoccus	3	7	10	5	0	0	0	6		6	6.29112e-06		g__Desulfuromonas	s__Desulfuromonas_acetoxidans	18	12	15	10	4	10	7	12		33	5.63436e-05
Oceanisphaera	8	10	0	7	4	10	7	6		27	2.831e-05		g__Unclassified	s__Elusimicrobia_bacterium_CG03_land_8_20_14_0_80_50_18	8	13	9	5	10	8	13	12		43	7.34174e-05
Otariodibacter	8	14	27	14	9	16	20	6		51	5.34745e-05		g__Endozoicomonas	s__Endozoicomonas_elysicola	14	19	17	11	20	14	13	12		59	0.000100736
Paludifilum	8	8	6	5	6	5	7	6		24	2.51645e-05		g__Erythrobacter	s__Erythrobacter_atlanticus	0	0	0	0	0	8	7	12		27	4.60993e-05
Paraglaciecola	0	7	8	25	6	10	11	6		33	3.46012e-05		g__Fulvivirga	s__Fulvivirga_imtechensis	23	22	36	33	2	10	19	12		43	7.34174e-05
Parasphingopyxis	6	18	9	7	10	10	5	6		31	3.25041e-05		g__Fusobacterium	s__Fusobacterium_mortiferum	0	0	0	0	0	0	0	12		12	2.04886e-05
Promicromonospora	7	0	8	0	0	0	5	6		11	1.15337e-05		g__Gabonibacter	s__Gabonibacter_massiliensis	7	17	7	13	8	13	16	12		49	8.36617e-05
Pseudoflavonifractor	0	0	0	0	0	0	0	6		6	6.29112e-06		g__Unclassified	s__Gammaproteobacteria_bacterium_MFB021	15	18	16	7	14	15	11	12		52	8.87839e-05
Rudaea	6	10	0	9	4	6	0	6		16	1.67763e-05		g__Halomonas	s__Halomonas_denitrificans	9	12	9	14	16	15	21	12		64	0.000109272
Ruminiclostridium	0	12	13	17	8	4	0	6		18	1.88734e-05		g__Leptolyngbya	s__Leptolyngbya_sp._KIOST-1	0	0	19	5	8	8	0	12		28	4.78067e-05
Salinibacter	8	0	0	6	6	5	0	6		17	1.78248e-05		g__Lihuaxuella	s__Lihuaxuella_thermophila	8	9	10	0	14	12	13	12		51	8.70765e-05
Salipaludibacillus	4	4	4	4	0	0	3	6		9	9.43668e-06		g__Marinomonas	s__Marinomonas_spartinae	8	5	8	7	0	0	7	12		19	3.24403e-05
Salipiger	0	0	9	4	0	3	0	6		9	9.43668e-06		g__Muricauda	s__Muricauda_sp._TMED12	4	15	12	8	7	27	7	12		53	9.04912e-05
Sphingobium	8	6	11	12	0	2	7	6		15	1.57278e-05		g__Nocardia	s__Nocardia_paucivorans	7	16	11	11	8	10	4	12		34	5.8051e-05
Terribacillus	0	0	6	0	0	0	4	6		10	1.04852e-05		g__Unclassified	s__Paenibacillaceae_bacterium_JTherm	10	3	15	12	4	16	6	12		38	6.48805e-05
Thermanaerovibrio	11	14	13	11	5	2	12	6		25	2.6213e-05		g__Paenibacillus	s__Paenibacillus_cellulosilyticus	9	20	14	9	10	12	18	12		52	8.87839e-05
Thermobaculum	15	9	6	11	9	6	12	6		33	3.46012e-05		g__Paenibacillus	s__Paenibacillus_sp._N2SHLJ1	8	9	6	6	8	7	12	12		39	6.65879e-05
Thermotalea	5	6	9	8	9	3	8	6		26	2.72615e-05		g__Paenibacillus	s__Paenibacillus_sp._SMB1	11	19	14	12	11	12	17	12		52	8.87839e-05
Tindallia	9	0	0	0	0	0	8	6		14	1.46793e-05		g__Phyllobacterium	s__Phyllobacterium_sp._YR620	17	8	13	12	14	12	16	12		54	9.21986e-05
Tolypothrix	6	11	4	14	6	6	6	6		24	2.51645e-05		g__Pleurocapsa	s__Pleurocapsa_sp._PCC_7319	19	12	17	20	14	19	16	12		61	0.00010415
Woodsholea	0	0	0	0	0	0	0	6		6	6.29112e-06		g__Unclassified	s__Polyangiaceae_bacterium_UTPRO1	12	12	22	8	7	17	13	12		49	8.36617e-05
Actinokineospora	0	0	10	16	8	0	0	5		13	1.36308e-05		g__Pseudomonas	s__Pseudomonas_sp._2(2015)	12	12	26	6	8	12	10	12		42	7.171e-05
Aliivibrio	6	13	10	9	7	5	11	5		28	2.93586e-05		g__Pseudovibrio	s__Pseudovibrio_sp._POLY-S9	8	7	12	5	11	7	6	12		36	6.14658e-05
Aphanothece	6	7	7	7	0	4	7	5		16	1.67763e-05		g__Unclassified	s__Rhodobacteraceae_bacterium	11	7	13	0	0	12	11	12		35	5.97584e-05
Ardenticatena	0	0	4	0	6	0	0	5		11	1.15337e-05		g__Rhodovibrio	s__Rhodovibrio_salinarum	11	11	0	5	13	6	13	12		44	7.51248e-05
Candidatus_Kentron	6	8	13	13	13	12	9	5		39	4.08923e-05		g__Rubritepida	s__Rubritepida_flocculans	7	0	13	17	6	13	11	12		42	7.171e-05
Cellulomonas	6	11	15	4	9	10	7	5		31	3.25041e-05		g__Rubrivivax	s__Rubrivivax_sp._ICH-3	14	14	15	8	8	12	13	12		45	7.68322e-05
Cronobacter	0	0	0	0	0	19	0	5		24	2.51645e-05		g__Ruminococcus	s__Ruminococcus_flavefaciens	11	18	14	7	10	11	6	12		39	6.65879e-05
Desulfobacterium	0	15	10	0	7	0	7	5		19	1.99219e-05		g__Saccharothrix	s__Saccharothrix_sp._NRRL_B-16314	8	8	10	15	14	11	18	12		55	9.3906e-05
Falsibacillus	6	0	8	0	0	0	7	5		12	1.25822e-05		g__Sciscionella	s__Sciscionella_marina	13	10	19	10	8	12	11	12		43	7.34174e-05
Gluconobacter	3	11	14	6	13	11	7	5		36	3.77467e-05		g__Serratia	s__Serratia_marcescens	14	10	12	15	11	13	23	12		59	0.000100736
Hydrococcus	5	4	5	0	0	11	5	5		21	2.20189e-05		g__Sorangium	s__Sorangium_cellulosum	27	6	21	37	23	6	10	12		51	8.70765e-05
Hyphomicrobium	0	18	25	12	19	12	0	5		36	3.77467e-05		g__Unclassified	s__Spirochaetes_bacterium_GWB1_66_5	10	14	12	13	13	0	11	12		36	6.14658e-05
Leptospirillum	0	0	0	0	0	4	0	5		9	9.43668e-06		g__Streptomyces	s__Streptomyces_hyaluromycini	11	18	9	0	16	5	13	12		46	7.85396e-05
Melghirimyces	9	4	5	7	4	3	5	5		17	1.78248e-05		g__Streptomyces	s__Streptomyces_sp._K01-0509	0	10	16	8	7	11	5	12		35	5.97584e-05
Mesoaciditoga	0	4	3	0	0	4	4	5		13	1.36308e-05		g__Tatumella	s__Tatumella_sp._UCD-D_suzukii	19	34	43	19	36	20	18	12		86	0.000146835
Methylocystis	8	11	7	16	11	10	16	5		42	4.40379e-05		g__Thermosynechococcus	s__Thermosynechococcus_elongatus	8	19	15	12	13	12	7	12		44	7.51248e-05
Muribaculum	4	12	8	10	4	3	11	5		23	2.4116e-05		g__Ureaplasma	s__Ureaplasma_canigenitalium	0	0	0	0	0	0	0	12		12	2.04886e-05
Neisseria	14	10	25	14	6	4	3	5		18	1.88734e-05		g__Unclassified	s__Xanthomonadales_bacterium_GWF1_69_6	9	5	14	11	12	9	12	12		45	7.68322e-05
Neochlamydia	6	14	9	7	5	2	7	5		19	1.99219e-05		g__Zhongshania	s__Zhongshania_aliphaticivorans	14	16	5	14	12	14	15	12		53	9.04912e-05
Pacificimonas	10	12	3	17	7	13	14	5		39	4.08923e-05		g__Agarivorans	s__Agarivorans_albus	0	0	0	0	0	0	0	11		11	1.87812e-05
Parabacteroides	8	8	6	11	0	6	0	5		11	1.15337e-05		g__Aliterella	s__Aliterella_atlantica	8	5	11	10	9	9	12	11		41	7.00027e-05
Phascolarctobacterium	3	0	0	0	0	0	0	5		5	5.2426e-06		g__Unclassified	s__Alphaproteobacteria_bacterium_MarineAlpha10_Bin2	26	26	31	21	12	14	24	11		61	0.00010415
Psychroflexus	4	8	8	5	8	6	3	5		22	2.30674e-05		g__Ammoniphilus	s__Ammoniphilus_sp._CFH_90114	0	17	17	4	12	15	17	11		55	9.3906e-05
Rhodoplanes	2	0	12	11	9	10	6	5		30	3.14556e-05		g__Unclassified	s__Anaerolineaceae_bacterium_4572_78	0	5	6	5	2	3	10	11		26	4.43919e-05
Robiginitalea	3	12	0	8	10	9	5	5		29	3.04071e-05		g__Aphanizomenon	s__Aphanizomenon_flos-aquae	10	0	16	10	0	0	0	11		11	1.87812e-05
Rodentibacter	0	0	7	4	0	2	8	5		15	1.57278e-05		g__Bacillus	s__Bacillus_sp._es.036	9	6	19	9	0	8	19	11		38	6.48805e-05
Roseibium	0	9	10	10	6	3	7	5		21	2.20189e-05		g__Unclassified	s__bacterium_CG17_big_fil_post_rev_8_21_14_2_50_64_8	11	10	18	11	7	12	15	11		45	7.68322e-05
Sphingorhabdus	5	11	10	5	4	2	5	5		16	1.67763e-05		g__Burkholderia	s__Burkholderia_ubonensis	9	18	26	25	4	21	8	11		44	7.51248e-05
Spirochaeta	5	14	10	6	8	5	7	5		25	2.6213e-05		g__Campylobacter	s__Campylobacter_sp._MIT_97-5078	3	0	19	18	7	13	14	11		45	7.68322e-05
Sulfurovum	11	1	4	5	4	0	6	5		15	1.57278e-05		g__Candidatus_Amoebophilus	s__Candidatus_Amoebophilus_sp._36-38	16	22	22	6	11	12	11	11		45	7.68322e-05
Terasakiella	3	11	11	12	4	0	4	5		13	1.36308e-05		g__Candidatus_Entotheonella	s__Candidatus_Entotheonella_palauensis	17	22	19	19	20	13	14	11		58	9.90282e-05
Treponema	0	0	0	0	0	0	0	5		5	5.2426e-06		g__Candidatus_Hodgkinia	s__Candidatus_Hodgkinia_cicadicola	7	11	22	11	8	10	11	11		40	6.82953e-05
Anabaena	4	7	12	7	7	9	9	4		29	3.04071e-05		g__Unclassified	s__Chlamydiae_bacterium	0	0	23	0	0	0	0	11		11	1.87812e-05
Anaeromassilibacillus	7	14	8	10	6	7	10	4		27	2.831e-05		g__Chondromyces	s__Chondromyces_crocatus	9	18	9	12	12	6	0	11		29	4.95141e-05
Aquabacterium	7	4	5	8	3	10	4	4		21	2.20189e-05		g__Clostridium	s__Clostridium_intestinale	0	0	0	0	0	0	0	11		11	1.87812e-05
Asticcacaulis	4	6	8	7	3	5	4	4		16	1.67763e-05		g__Clostridium	s__Clostridium_minihomine	0	11	13	13	4	14	8	11		37	6.31731e-05
Barnesiella	0	0	0	0	0	0	0	4		4	4.19408e-06		g__Coprococcus	s__Coprococcus_sp._AF27-8	0	0	0	0	0	0	0	11		11	1.87812e-05
Bartonella	11	13	9	7	8	4	7	4		23	2.4116e-05		g__Corallococcus	s__Corallococcus_sp._CA043D	5	11	10	19	7	11	12	11		41	7.00027e-05
Candidatus_Methylomirabilis	5	6	10	9	2	4	5	4		15	1.57278e-05		g__Corynebacterium	s__Corynebacterium_variabile	4	10	12	9	9	10	8	11		38	6.48805e-05
Candidatus_Thermochlorobacter	9	0	8	0	3	4	0	4		11	1.15337e-05		g__Cyanothece	s__Cyanothece_sp._BG0011	9	10	8	10	8	9	12	11		40	6.82953e-05
Capsulimonas	1	15	0	0	3	6	9	4		22	2.30674e-05		g__Desulfacinum	s__Desulfacinum_infernum	0	7	9	8	7	10	9	11		37	6.31731e-05
Curtobacterium	3	14	25	22	0	0	6	4		10	1.04852e-05		g__Unclassified	s__Gammaproteobacteria_bacterium_TMED30	7	7	8	10	4	6	3	11		24	4.09772e-05
Desertifilum	0	6	10	13	6	3	0	4		13	1.36308e-05		g__Geodermatophilus	s__Geodermatophilus_saharensis	4	9	15	7	8	6	4	11		29	4.95141e-05
Desulfatibacillum	8	10	19	13	12	6	14	4		36	3.77467e-05		g__Grimontia	s__Grimontia_sp._AD028	7	13	11	8	7	6	15	11		39	6.65879e-05
Edaphobacter	14	7	15	6	1	10	14	4		29	3.04071e-05		g__Haliangium	s__Haliangium_ochraceum	14	17	19	14	16	9	24	11		60	0.000102443
Enhydrobacter	12	13	10	8	6	7	12	4		29	3.04071e-05		g__Halobacteriovorax	s__Halobacteriovorax_sp._DA5	26	17	23	19	13	4	24	11		52	8.87839e-05
Halanaerobium	0	9	0	0	1	0	0	4		5	5.2426e-06		g__Halomonas	s__Halomonas_sp._ND22Bw	15	9	12	16	11	12	13	11		47	8.0247e-05
Hespellia	7	5	9	5	5	6	4	4		19	1.99219e-05		g__Labrenzia	s__Labrenzia_suaedae	11	34	34	18	10	23	6	11		50	8.53691e-05
Limnohabitans	5	11	10	7	8	5	5	4		22	2.30674e-05		g__Leisingera	s__Leisingera_aquaemixtae	12	11	8	7	10	11	10	11		42	7.171e-05
Lutibacter	6	6	10	6	5	5	6	4		20	2.09704e-05		g__Microscilla	s__Microscilla_marina	13	12	17	18	6	10	13	11		40	6.82953e-05
Methylovirgula	9	5	14	11	7	5	9	4		25	2.6213e-05		g__Nitriliruptor	s__Nitriliruptor_alkaliphilus	8	0	23	8	0	3	16	11		30	5.12215e-05
Microbispora	0	0	0	0	0	0	6	4		10	1.04852e-05		g__Unclassified	s__Nitrospira_bacterium_SG8_3	11	9	11	9	12	9	0	11		32	5.46362e-05
Moheibacter	0	0	0	0	0	0	0	4		4	4.19408e-06		g__Unclassified	s__Opitutae_bacterium	12	12	19	15	10	10	11	11		42	7.171e-05
Moorella	7	0	0	9	4	0	5	4		13	1.36308e-05		g__Paenibacillus	s__Paenibacillus_sp._FSL_H7-0331	7	9	8	15	10	9	12	11		42	7.171e-05
Oceanicaulis	11	14	0	16	5	4	7	4		20	2.09704e-05		g__Unclassified	s__Parcubacteria_group_bacterium_GW2011_GWF1_40_6	0	0	0	0	0	0	0	11		11	1.87812e-05
Propionivibrio	6	11	10	12	8	4	3	4		19	1.99219e-05		g__Photobacterium	s__Photobacterium_sp._BEI_247	33	18	10	16	10	7	13	11		41	7.00027e-05
Rheinheimera	0	0	0	0	0	0	0	4		4	4.19408e-06		g__Phycisphaera	s__Phycisphaera_sp._TMED9	8	9	12	7	9	10	0	11		30	5.12215e-05
Roseovarius	8	9	18	25	12	5	12	4		33	3.46012e-05		g__Unclassified	s__Planctomycetes_bacterium_RBG_16_55_9	11	12	18	15	10	12	10	11		43	7.34174e-05
Salegentibacter	0	6	8	3	4	0	6	4		14	1.46793e-05		g__Pseudoalteromonas	s__Pseudoalteromonas_denitrificans	0	0	0	0	8	6	0	11		25	4.26846e-05
Sediminispirochaeta	5	5	6	10	6	5	5	4		20	2.09704e-05		g__Pseudoalteromonas	s__Pseudoalteromonas_rubra	3	19	16	12	14	12	9	11		46	7.85396e-05
Solimonas	9	14	7	12	0	0	0	4		4	4.19408e-06		g__Pseudomonas	s__Pseudomonas_sp._GM67	6	12	13	7	6	13	11	11		41	7.00027e-05
Spiroplasma	0	0	0	0	2	0	0	4		6	6.29112e-06		g__Pseudomonas	s__Pseudomonas_taeanensis	15	13	18	17	16	12	18	11		57	9.73208e-05
Sporobacter	5	0	7	9	0	4	3	4		11	1.15337e-05		g__Unclassified	s__Rhodospirillales_bacterium_47_12_T64	8	5	9	7	5	14	14	11		44	7.51248e-05
Tardiphaga	7	7	9	15	8	9	0	4		21	2.20189e-05		g__Ruminococcus	s__Ruminococcus_sp._AF14-5	5	13	10	19	7	9	21	11		48	8.19543e-05
Tetragenococcus	0	6	9	8	5	0	4	4		13	1.36308e-05		g__Simplicispira	s__Simplicispira_metamorpha	0	7	11	8	12	8	8	11		39	6.65879e-05
Thermoflavimicrobium	7	4	9	6	7	4	4	4		19	1.99219e-05		g__Sphingomonas	s__Sphingomonas_astaxanthinifaciens	11	8	12	6	18	18	12	11		59	0.000100736
Tistrella	16	3	24	18	78	5	13	4		100	0.000104852		g__Streptomyces	s__Streptomyces_sp._JV178	13	6	12	14	7	13	11	11		42	7.171e-05
Tychonema	0	5	10	0	0	0	5	4		9	9.43668e-06		g__Streptomyces	s__Streptomyces_sp._MMG1533	0	3	0	0	7	7	6	11		31	5.29288e-05
Verrucomicrobium	0	3	0	5	0	0	5	4		9	9.43668e-06		g__Synechococcus	s__Synechococcus_sp._WH_5701	12	16	11	9	12	15	27	11		65	0.00011098
Alteromonas	0	0	0	8	0	0	0	3		3	3.14556e-06		g__Thermithiobacillus	s__Thermithiobacillus_tepidarius	14	11	21	11	19	13	8	11		51	8.70765e-05
Bosea	8	7	10	6	3	7	8	3		21	2.20189e-05		g__Weissella	s__Weissella_minor	5	0	9	9	4	7	4	11		26	4.43919e-05
Caldanaerobius	11	4	13	11	13	7	4	3		27	2.831e-05		g__Acetoanaerobium	s__Acetoanaerobium_noterae	8	21	15	15	9	12	11	10		42	7.171e-05
Candidatus_Methyloumidiphilus	13	3	6	13	0	0	0	3		3	3.14556e-06		g__Achromobacter	s__Achromobacter_xylosoxidans	0	0	0	7	0	0	0	10		10	1.70738e-05
Chitinimonas	6	6	6	4	5	5	5	3		18	1.88734e-05		g__Agrobacterium	s__Agrobacterium_tumefaciens	4	12	4	12	0	11	4	10		25	4.26846e-05
Chroococcidiopsis	0	4	9	10	4	4	5	3		16	1.67763e-05		g__Altererythrobacter	s__Altererythrobacter_marensis	5	0	9	14	10	7	9	10		36	6.14658e-05
Croceitalea	0	0	0	0	0	0	0	3		3	3.14556e-06		g__Anaerobacterium	s__Anaerobacterium_chartisolvens	5	8	14	15	0	0	8	10		18	3.07329e-05
Desulfosporosinus	6	0	4	5	5	0	6	3		14	1.46793e-05		g__Anaerolinea	s__Anaerolinea_sp._4484_236	9	14	19	11	10	14	15	10		49	8.36617e-05
Dinoroseobacter	0	7	4	0	2	5	5	3		15	1.57278e-05		g__Anaerolinea	s__Anaerolinea_thermophila	5	12	16	12	11	8	11	10		40	6.82953e-05
Emcibacter	10	10	8	9	9	3	8	3		23	2.4116e-05		g__Unclassified	s__Anaerolineae_bacterium_CG06_land_8_20_14_3_00_57_67	7	17	13	13	9	6	14	10		39	6.65879e-05
Ensifer	4	6	13	9	3	5	5	3		16	1.67763e-05		g__Ancylomarina	s__Ancylomarina_subtilis	0	0	0	0	0	0	0	10		10	1.70738e-05
Flexithrix	0	0	5	0	0	0	10	3		13	1.36308e-05		g__Aquimarina	s__Aquimarina_agarilytica	3	17	17	14	17	13	14	10		54	9.21986e-05
Geitlerinema	0	9	11	4	0	3	0	3		6	6.29112e-06		g__Arcobacter	s__Arcobacter_cryaerophilus	0	0	0	0	0	0	0	10		10	1.70738e-05
Labilibaculum	9	16	5	10	0	8	12	3		23	2.4116e-05		g__Arthrospira	s__Arthrospira_platensis	8	12	7	17	7	7	8	10		32	5.46362e-05
Levilinea	0	0	0	0	0	4	4	3		11	1.15337e-05		g__Bacillus	s__Bacillus_pseudomycoides	14	41	21	17	6	17	11	10		44	7.51248e-05
Pseudonocardia	0	4	0	0	5	0	0	3		8	8.38816e-06		g__Unclassified	s__bacterium_HR36	7	5	18	17	10	9	12	10		41	7.00027e-05
Rhodobacter	10	4	6	0	3	7	6	3		19	1.99219e-05		g__Unclassified	s__bacterium_JKG1	14	12	15	13	13	11	9	10		43	7.34174e-05
Sporanaerobacter	7	6	8	7	6	0	0	3		9	9.43668e-06		g__Unclassified	s__Bacteroidales_bacterium_WCE2008	0	0	0	0	0	0	0	10		10	1.70738e-05
Sulfuriferula	5	6	5	4	3	0	2	3		8	8.38816e-06		g__Bacteroides	s__Bacteroides_sp._4_3_47FAA	0	0	0	0	0	11	0	10		21	3.5855e-05
Wenzhouxiangella	0	5	7	7	8	3	9	3		23	2.4116e-05		g__Unclassified	s__Bacteroidetes_bacterium_4484_249	5	7	15	0	10	7	14	10		41	7.00027e-05
Achromatium	0	11	15	5	1	11	0	2		14	1.46793e-05		g__Caballeronia	s__Caballeronia_glathei	2	9	4	6	3	2	8	10		23	3.92698e-05
Acidimicrobium	6	6	18	18	5	3	4	2		14	1.46793e-05		g__Calothrix	s__Calothrix_parasitica	6	4	9	11	10	8	9	10		37	6.31731e-05
Amantichitinum	9	7	4	0	0	3	2	2		7	7.33964e-06		g__Calothrix	s__Calothrix_sp._NIES-2100	18	7	21	18	0	12	18	10		40	6.82953e-05
Bernardetia	0	0	0	0	0	0	0	2		2	2.09704e-06		g__Unclassified	s__Candidatus_Dependentiae_bacterium_HGW-Dependentiae-1	6	14	16	12	30	8	5	10		53	9.04912e-05
Cellulosilyticum	0	0	5	0	0	6	6	2		14	1.46793e-05		g__Candidatus_Entotheonella	s__Candidatus_Entotheonella_serta	9	8	15	10	10	14	15	10		49	8.36617e-05
Entomoplasma	0	0	0	0	2	0	0	2		4	4.19408e-06		g__Candidatus_Magnetoglobus	s__Candidatus_Magnetoglobus_multicellularis	17	20	29	38	7	3	15	10		35	5.97584e-05
Flectobacillus	0	0	10	6	4	4	5	2		15	1.57278e-05		g__Nitrospira	s__Candidatus_Nitrospira_inopinata	0	14	13	9	11	9	19	10		49	8.36617e-05
Lactococcus	0	0	0	0	0	0	0	2		2	2.09704e-06		g__Unclassified	s__Candidatus_Omnitrophica_bacterium_CG11_big_fil_rev_8_21_14_0_20_42_13	9	4	11	10	8	7	8	10		33	5.63436e-05
Magnetospira	11	0	7	0	8	0	0	2		10	1.04852e-05		g__Candidatus_Promineofilum	s__Candidatus_Promineofilum_breve	12	13	13	15	11	5	7	10		33	5.63436e-05
Neptuniibacter	0	0	0	0	0	0	0	2		2	2.09704e-06		g__Cecembia	s__Cecembia_rubra	8	7	13	7	6	5	4	10		25	4.26846e-05
Petroclostridium	0	0	0	0	0	0	0	2		2	2.09704e-06		g__Cetobacterium	s__Cetobacterium_sp._ZOR0034	0	0	0	0	0	0	0	10		10	1.70738e-05
Phycicoccus	7	5	5	7	5	7	3	2		17	1.78248e-05		g__Chloroflexus	s__Chloroflexus_aurantiacus	8	12	16	4	3	0	7	10		20	3.41476e-05
Pirellula	0	0	0	0	0	0	0	2		2	2.09704e-06		g__Unclassified	s__Chromatiales_bacterium	7	21	10	9	9	14	10	10		43	7.34174e-05
Pusillimonas	12	9	4	0	0	6	5	2		13	1.36308e-05		g__Chthonomonas	s__Chthonomonas_calidirosea	0	0	0	7	0	0	0	10		10	1.70738e-05
Silanimonas	0	0	0	0	0	0	0	2		2	2.09704e-06		g__Unclassified	s__Clostridiales_bacterium_GWE2_32_10	9	7	14	14	4	8	15	10		37	6.31731e-05
Succiniclasticum	9	6	9	8	7	0	10	2		19	1.99219e-05		g__Clostridium	s__Clostridium_kluyveri	10	8	12	11	12	8	10	10		40	6.82953e-05
Ulvibacter	0	0	0	0	0	0	2	2		4	4.19408e-06		g__Coxiella	s__Coxiella_sp._DG_40	6	10	15	13	12	7	6	10		35	5.97584e-05
Woeseia	0	0	0	0	0	0	4	2		6	6.29112e-06		g__Unclassified	s__Deltaproteobacteria_bacterium_HGW-Deltaproteobacteria-12	5	6	13	6	13	11	6	10		40	6.82953e-05
Flagellimonas	0	0	0	0	0	0	0	1		1	1.04852e-06		g__Desulfobacter	s__Desulfobacter_hydrogenophilus	6	0	0	8	5	3	9	10		27	4.60993e-05
Methylomonas	5	0	0	0	0	0	0	1		1	1.04852e-06		g__Unclassified	s__Desulfobulbaceae_bacterium_C00003063	7	6	0	0	0	0	13	10		23	3.92698e-05
Winogradskyella	0	0	0	0	0	0	0	1		1	1.04852e-06		g__Galbibacter	s__Galbibacter_marinus	6	8	9	11	9	13	7	10		39	6.65879e-05
Abyssicoccus	0	0	0	0	0	0	0	0		0	0		g__Helicobacter	s__Helicobacter_sp._12S02232-10	0	0	0	0	0	0	0	10		10	1.70738e-05
Acaryochloris	7	1	7	5	0	0	6	0		6	6.29112e-06		g__Henriciella	s__Henriciella_sp._M65	0	13	20	10	10	13	12	10		45	7.68322e-05
Acetobacter	2	5	0	0	0	0	0	0		0	0		g__Herminiimonas	s__Herminiimonas_arsenitoxidans	7	12	0	8	9	7	7	10		33	5.63436e-05
Acetobacterium	0	0	0	0	0	0	0	0		0	0		g__Hungatella	s__Hungatella_hathewayi	13	5	9	8	9	11	7	10		37	6.31731e-05
Acidaminococcus	0	0	0	0	1	0	0	0		1	1.04852e-06		g__Hymenobacter	s__Hymenobacter_psychrotolerans	7	9	10	7	9	11	7	10		37	6.31731e-05
Acidihalobacter	0	0	0	0	0	0	0	0		0	0		g__Labrenzia	s__Labrenzia_sp._VG12	4	7	12	8	10	9	14	10		43	7.34174e-05
Acidithiobacillus	4	8	9	11	6	12	12	0		30	3.14556e-05		g__Lautropia	s__Lautropia_sp._KCOM_2505	5	17	7	9	16	15	9	10		50	8.53691e-05
Acidobacterium	3	4	8	0	4	7	4	0		15	1.57278e-05		g__Leptospira	s__Leptospira_noguchii	7	8	11	10	5	6	9	10		30	5.12215e-05
Acidovorax	0	0	3	0	7	1	0	0		8	8.38816e-06		g__Litorilituus	s__Litorilituus_sediminis	12	8	11	14	18	15	10	10		53	9.04912e-05
Actinobacillus	0	0	0	0	0	0	0	0		0	0		g__Marinobacter	s__Marinobacter_sp._YWL01	6	0	0	9	0	12	6	10		28	4.78067e-05
Adhaeribacter	0	0	0	0	0	0	0	0		0	0		g__Microvirga	s__Microvirga_subterranea	0	11	12	0	0	8	18	10		36	6.14658e-05
Aerococcus	0	0	0	4	4	0	0	0		4	4.19408e-06		g__Mongoliimonas	s__Mongoliimonas_terrestris	9	14	14	11	11	18	21	10		60	0.000102443
Aestuariimicrobium	0	0	2	0	0	0	0	0		0	0		g__Unclassified	s__Moraxellaceae_bacterium	6	0	14	9	0	7	6	10		23	3.92698e-05
Aestuariispira	0	0	0	0	0	0	0	0		0	0		g__Unclassified	s__Myxococcales_bacterium_68-20	14	21	27	15	20	24	10	10		64	0.000109272
Afifella	0	0	0	0	0	0	0	0		0	0		g__Unclassified	s__Nitrospinae_bacterium	8	13	14	12	12	9	9	10		40	6.82953e-05
Ahrensia	0	0	0	0	0	0	2	0		2	2.09704e-06		g__Oceanobacillus	s__Oceanobacillus_halophilus	9	5	14	13	11	8	6	10		35	5.97584e-05
Alcaligenes	0	0	3	0	0	0	0	0		0	0		g__Unclassified	s__Opitutae_bacterium_Tous-C2FEB	0	8	8	11	7	4	14	10		35	5.97584e-05
Aliiglaciecola	0	0	5	0	0	0	0	0		0	0		g__Paenibacillus	s__Paenibacillus_alvei	10	14	26	18	7	13	7	10		37	6.31731e-05
Aliiroseovarius	9	17	0	0	12	0	0	0		12	1.25822e-05		g__Paenibacillus	s__Paenibacillus_senegalensis	6	5	8	7	5	4	5	10		24	4.09772e-05
Alkalinema	0	0	0	2	0	0	0	0		0	0		g__Paenibacillus	s__Paenibacillus_sonchi	9	10	15	16	12	10	14	10		46	7.85396e-05
Allobaculum	0	0	0	0	0	0	0	0		0	0		g__Pantoea	s__Pantoea_sp._1.19	7	10	12	8	8	0	16	10		34	5.8051e-05
Amphibacillus	0	0	0	0	0	0	0	0		0	0		g__Paraburkholderia	s__Paraburkholderia_sp._DHOM06	0	15	23	15	17	9	11	10		47	8.0247e-05
Amphiplicatus	0	0	0	6	0	0	0	0		0	0		g__Pedosphaera	s__Pedosphaera_sp._Tous-C6FEB	10	17	17	13	8	10	13	10		41	7.00027e-05
Amylibacter	4	0	0	0	0	0	0	0		0	0		g__Photobacterium	s__Photobacterium_aquimaris	0	0	0	4	0	5	0	10		15	2.56107e-05
Anaerofustis	0	0	0	0	0	0	0	0		0	0		g__Phycisphaera	s__Phycisphaera_sp.	7	22	17	5	10	8	11	10		39	6.65879e-05
Anaeromyxobacter	0	0	0	14	7	0	0	0		7	7.33964e-06		g__Phyllobacterium	s__Phyllobacterium_salinisoli	6	8	11	11	8	9	10	10		37	6.31731e-05
Anaerotruncus	0	0	0	0	0	0	0	0		0	0		g__Unclassified	s__Planctomycetes_bacterium_RBG_13_50_24	5	9	0	3	8	7	13	10		38	6.48805e-05
Anoxybacillus	0	0	8	0	0	3	9	0		12	1.25822e-05		g__Unclassified	s__Planctomycetes_bacterium_RIFCSPHIGHO2_02_FULL_52_58	8	13	17	11	11	14	14	10		49	8.36617e-05
Antricoccus	4	7	4	6	5	7	2	0		14	1.46793e-05		g__Prevotella	s__Prevotella_sp._ne3005	5	5	7	9	3	5	5	10		23	3.92698e-05
Apibacter	0	0	0	0	3	0	0	0		3	3.14556e-06		g__Pseudomonas	s__Pseudomonas_prosekii	0	6	8	0	5	4	6	10		25	4.26846e-05
Aquincola	0	0	0	0	0	3	0	0		3	3.14556e-06		g__Pseudoruegeria	s__Pseudoruegeria_lutimaris	6	9	16	12	11	16	9	10		46	7.85396e-05
Arcanobacterium	0	0	0	0	0	0	0	0		0	0		g__Pseudovibrio	s__Pseudovibrio_stylochi	0	0	0	0	0	0	0	10		10	1.70738e-05
Arenibacter	0	0	1	0	0	0	0	0		0	0		g__Psychrobacter	s__Psychrobacter_sp._Rd_27.2	0	10	7	10	0	0	11	10		21	3.5855e-05
Atopostipes	0	0	0	0	0	0	0	0		0	0		g__Psychromonas	s__Psychromonas_ossibalaenae	7	15	0	13	0	0	9	10		19	3.24403e-05
Aureispira	0	5	4	30	5	6	6	0		17	1.78248e-05		g__Unclassified	s__Rhodobiaceae_bacterium	14	0	9	2	7	12	9	10		38	6.48805e-05
Azoarcus	0	0	0	0	3	0	0	0		3	3.14556e-06		g__Rhodococcus	s__Rhodococcus_corynebacterioides	19	13	20	21	13	16	12	10		51	8.70765e-05
Bacteriovorax	6	0	6	4	0	3	3	0		6	6.29112e-06		g__Unclassified	s__Sinobacteraceae_bacterium_GT1R17	12	14	9	11	15	12	12	10		49	8.36617e-05
Bermanella	0	0	20	0	15	9	0	0		24	2.51645e-05		g__Sphingomonas	s__Sphingomonas_sp.	16	11	18	12	15	10	14	10		49	8.36617e-05
Borrelia	0	0	0	0	0	0	0	0		0	0		g__Telmatospirillum	s__Telmatospirillum_siberiense	8	17	12	17	15	10	12	10		47	8.0247e-05
Branchiibius	0	0	0	0	0	0	0	0		0	0		g__Thiorhodospira	s__Thiorhodospira_sibirica	17	13	11	16	12	14	14	10		50	8.53691e-05
Brucella	18	0	14	7	0	7	0	0		7	7.33964e-06		g__Tropicimonas	s__Tropicimonas_sp._IMCC34011	10	13	30	18	18	11	14	10		53	9.04912e-05
Caldanaerobacter	0	0	0	0	4	0	0	0		4	4.19408e-06		g__Ureaplasma	s__Ureaplasma_diversum	0	0	0	0	2	0	0	10		12	2.04886e-05
Caldimonas	0	0	8	0	0	0	0	0		0	0		g__Ureaplasma	s__Ureaplasma_parvum	0	0	0	0	2	0	0	10		12	2.04886e-05
Caminibacter	3	0	0	2	0	0	0	0		0	0		g__Waddlia	s__Waddlia_chondrophila	6	0	8	12	14	5	12	10		41	7.00027e-05
Caminicella	0	0	0	0	0	0	0	0		0	0		g__Williamwhitmania	s__Williamwhitmania_taraxaci	8	11	9	7	5	12	4	10		31	5.29288e-05
Candidatus_Atelocyanobacterium	2	0	3	4	0	0	0	0		0	0		g__Acinetobacter	s__Acinetobacter_proteolyticus	8	9	14	13	18	9	12	9		48	8.19543e-05
Candidatus_Blochmannia	6	0	0	0	0	0	15	0		15	1.57278e-05		g__Actinoplanes	s__Actinoplanes_globisporus	12	14	15	13	6	8	12	9		35	5.97584e-05
Candidatus_Borkfalki	2	0	0	0	0	0	0	0		0	0		g__Alcanivorax	s__Alcanivorax_sp._MD8A	6	13	8	12	8	7	12	9		36	6.14658e-05
Candidatus_Brocadia	0	18	0	16	0	7	0	0		7	7.33964e-06		g__Aliagarivorans	s__Aliagarivorans_taiwanensis	12	10	14	4	9	8	5	9		31	5.29288e-05
Candidatus_Desulfofervidus	0	0	0	2	0	0	0	0		0	0		g__Alkalibacterium	s__Alkalibacterium_sp._20	0	0	0	0	0	0	0	9		9	1.53664e-05
Candidatus_Electrothrix	0	0	0	4	0	0	0	0		0	0		g__Unclassified	s__Alphaproteobacteria_bacterium_MarineAlpha10_Bin3	10	14	11	18	11	12	8	9		40	6.82953e-05
Candidatus_Hepatobacter	2	1	0	0	0	0	0	0		0	0		g__Amycolatopsis	s__Amycolatopsis_tolypomycina	7	6	12	7	7	4	5	9		25	4.26846e-05
Candidatus_Izimaplasma	0	0	0	0	0	0	0	0		0	0		g__Aquimarina	s__Aquimarina_sp._AD10	0	0	7	0	0	11	0	9		20	3.41476e-05
Candidatus_Marithrix	0	0	0	0	0	0	0	0		0	0		g__Arboricoccus	s__Arboricoccus_pini	8	5	0	4	2	8	8	9		27	4.60993e-05
Candidatus_Nucleicultrix	0	0	0	0	0	0	0	0		0	0		g__Arenicella	s__Arenicella_xantha	12	16	18	14	12	12	12	9		45	7.68322e-05
Candidatus_Ozemobacter	0	0	0	0	0	0	0	0		0	0		g__Bacillus	s__Bacillus_mycoides	14	11	17	15	0	5	13	9		27	4.60993e-05
Candidatus_Phytoplasma	0	47	0	0	0	16	25	0		41	4.29893e-05		g__Bacillus	s__Bacillus_smithii	8	8	11	9	8	10	8	9		35	5.97584e-05
Candidatus_Saccharimonas	0	0	0	0	0	0	0	0		0	0		g__Unclassified	s__Bacteriodetes_bacterium	14	11	12	17	11	9	13	9		42	7.171e-05
Candidatus_Scalindua	0	4	9	4	5	5	6	0		16	1.67763e-05		g__Unclassified	s__bacterium_BMS3Abin03	13	14	15	17	11	9	13	9		42	7.171e-05
Candidatus_Stoquefichus	0	0	0	0	0	0	0	0		0	0		g__Unclassified	s__bacterium_TMED88	11	11	21	14	16	10	14	9		49	8.36617e-05
Candidatus_Sulfotelmatobacter	0	4	3	2	0	0	0	0		0	0		g__Unclassified	s__Bacteroidetes_bacterium_GWE2_40_15	8	10	14	15	12	12	11	9		44	7.51248e-05
Candidatus_Tenderia	0	0	0	0	0	0	0	0		0	0		g__Unclassified	s__Blastocatellia_bacterium_AA13	6	4	0	5	10	4	10	9		33	5.63436e-05
Candidatus_Thioglobus	0	0	0	0	7	0	0	0		7	7.33964e-06		g__Blastomonas	s__Blastomonas_sp._CACIA14H2	8	0	10	12	7	12	7	9		35	5.97584e-05
Candidatus_Thiosymbion	0	0	2	0	0	0	0	0		0	0		g__Bradyrhizobium	s__Bradyrhizobium_sp._CCBAU_51781	8	8	10	8	3	5	9	9		26	4.43919e-05
Candidatus_Tokpelaia	0	0	0	0	0	0	0	0		0	0		g__Bradyrhizobium	s__Bradyrhizobium_sp._WSM1743	7	9	14	8	11	10	12	9		42	7.171e-05
Caryophanon	0	0	0	0	0	0	0	0		0	0		g__Unclassified	s__candidate_division_WOR_3_bacterium_SM23_42	10	18	19	14	9	11	18	9		47	8.0247e-05
Catenibacterium	1	0	0	0	0	0	0	0		0	0		g__Candidatus_Endolissoclinum	s__Candidatus_Endolissoclinum_sp._TMED55	5	8	8	8	9	14	13	9		45	7.68322e-05
Chelonobacter	0	0	4	0	0	0	0	0		0	0		g__Candidatus_Entotheonella	s__Candidatus_Entotheonella_factor	13	12	18	11	8	7	5	9		29	4.95141e-05
Christensenella	0	0	0	0	0	0	0	0		0	0		g__Unclassified	s__Candidatus_Lindowbacteria_bacterium_RIFCSPLOWO2_12_FULL_62_27	14	0	0	7	8	0	0	9		17	2.90255e-05
Chromobacterium	0	0	0	0	0	0	0	0		0	0		g__Unclassified	s__Candidatus_Pacebacteria_bacterium_CG10_big_fil_rev_8_21_14_0_10_42_12	10	11	18	14	12	6	11	9		38	6.48805e-05
Cnuella	0	0	0	2	0	0	0	0		0	0		g__Candidatus_Phycorickettsia	s__Candidatus_Phycorickettsia_trachydisci	0	0	0	0	0	0	0	9		9	1.53664e-05
Cognatiyoonia	0	6	12	5	0	0	0	0		0	0		g__Unclassified	s__Candidatus_Saccharibacteria_bacterium	0	0	0	0	0	0	0	9		9	1.53664e-05
Collinsella	5	0	5	4	5	7	4	0		16	1.67763e-05		g__Chitinophaga	s__Chitinophaga_sp._GDMCC_1.1325	9	12	10	7	13	11	10	9		43	7.34174e-05
Comamonas	7	13	8	0	7	5	5	0		17	1.78248e-05		g__Unclassified	s__Chloroflexi_bacterium_RBG_16_58_14	5	8	10	9	9	0	6	9		24	4.09772e-05
Confluentibacter	0	0	0	0	0	0	0	0		0	0		g__Chlorogloea	s__Chlorogloea_sp._CCALA_695	11	4	7	7	0	0	0	9		9	1.53664e-05
Confluentimicrobium	0	0	0	0	0	0	0	0		0	0		g__Chromatocurvus	s__Chromatocurvus_halotolerans	16	14	16	14	6	8	10	9		33	5.63436e-05
Congregibacter	0	0	0	0	0	6	0	0		6	6.29112e-06		g__Chrysosporum	s__Chrysosporum_ovalisporum	10	11	10	5	6	6	11	9		32	5.46362e-05
Coprobacillus	0	0	0	0	0	0	0	0		0	0		g__Clostridium	s__Clostridium_cylindrosporum	0	0	0	0	0	0	0	9		9	1.53664e-05
Criblamydia	0	0	0	0	0	0	0	0		0	0		g__Clostridium	s__Clostridium_sp._PI-S10-A1B	0	0	0	0	0	0	0	9		9	1.53664e-05
Crinalium	0	0	3	0	0	0	8	0		8	8.38816e-06		g__Unclassified	s__Deltaproteobacteria_bacterium_HGW-Deltaproteobacteria-14	5	0	0	11	0	13	18	9		40	6.82953e-05
Croceicoccus	0	0	0	0	0	0	0	0		0	0		g__Desulfatitalea	s__Desulfatitalea_sp._BRH_c12	9	7	6	9	12	12	7	9		40	6.82953e-05
Cucumibacter	0	0	0	0	2	0	0	0		2	2.09704e-06		g__Desulfovibrio	s__Desulfovibrio_piger	0	0	0	0	0	0	0	9		9	1.53664e-05
Curvibacter	0	0	0	0	0	0	0	0		0	0		g__Flavobacterium	s__Flavobacterium_branchiophilum	3	9	17	8	7	12	8	9		36	6.14658e-05
Cutibacterium	0	0	0	0	0	0	0	0		0	0		g__Flavobacterium	s__Flavobacterium_sp._5	13	25	17	18	12	7	8	9		36	6.14658e-05
Cyanobium	3	2	2	0	0	0	0	0		0	0		g__Fusobacterium	s__Fusobacterium_ulcerans	0	0	0	0	0	0	0	9		9	1.53664e-05
Defluviimonas	0	0	0	0	0	0	0	0		0	0		g__Fusobacterium	s__Fusobacterium_varium	0	0	0	0	0	0	0	9		9	1.53664e-05
Delftia	2	0	0	0	0	0	1	0		1	1.04852e-06		g__Gillisia	s__Gillisia_marina	23	18	31	24	14	17	21	9		61	0.00010415
Desulfatiglans	9	0	0	0	0	0	0	0		0	0		g__Gordonia	s__Gordonia_sp._AMA120	23	46	40	46	8	5	0	9		22	3.75624e-05
Desulfitobacterium	0	4	4	0	0	0	0	0		0	0		g__Gracilimonas	s__Gracilimonas_tropica	7	3	9	17	10	7	8	9		34	5.8051e-05
Desulfonema	0	0	0	0	0	0	0	0		0	0		g__Klebsiella	s__Klebsiella_sp._RIT-PI-d	10	8	5	8	12	7	9	9		37	6.31731e-05
Desulfopila	0	0	3	0	0	0	0	0		0	0		g__Lactobacillus	s__Lactobacillus_harbinensis	9	6	11	6	14	7	6	9		36	6.14658e-05
Desulfotignum	0	0	8	0	0	0	0	0		0	0		g__Unclassified	s__Lentisphaerae_bacterium_GWF2_50_93	0	0	9	15	0	0	5	9		14	2.39033e-05
Desulfuromusa	1	0	0	0	0	0	0	0		0	0		g__Leptolyngbya	s__Leptolyngbya_sp._O-77	7	8	13	4	0	5	5	9		19	3.24403e-05
Dethiosulfatarculus	3	14	10	14	7	6	10	0		23	2.4116e-05		g__Marinifilum	s__Marinifilum_flexuosum	29	16	18	16	12	6	5	9		32	5.46362e-05
Dethiosulfatibacter	11	0	0	0	4	0	0	0		4	4.19408e-06		g__Mesorhizobium	s__Mesorhizobium_sp._WSM3862	5	6	4	15	4	8	7	9		28	4.78067e-05
Devosia	15	13	2	0	0	0	0	0		0	0		g__Methylotenera	s__Methylotenera_sp._G11	10	6	10	9	11	9	8	9		37	6.31731e-05
Dickeya	0	0	0	8	1	0	0	0		1	1.04852e-06		g__Muricauda	s__Muricauda_sp._ARW7G5W	0	0	13	10	9	14	0	9		32	5.46362e-05
Dictyobacter	0	0	6	0	0	0	0	0		0	0		g__Myxococcus	s__Myxococcus_macrosporus	5	7	10	9	0	8	8	9		25	4.26846e-05
Dokdonia	0	0	0	0	0	0	2	0		2	2.09704e-06		g__Nocardia	s__Nocardia_sp._Y48	13	11	15	12	8	7	11	9		35	5.97584e-05
Dongia	3	11	0	0	0	2	5	0		7	7.33964e-06		g__Orenia	s__Orenia_metallireducens	0	0	0	0	0	0	0	9		9	1.53664e-05
Drancourtella	0	0	0	0	0	0	0	0		0	0		g__Parachlamydia	s__Parachlamydia_sp._C2	8	17	0	13	11	17	13	9		50	8.53691e-05
Dyadobacter	4	7	4	0	7	0	0	0		7	7.33964e-06		g__Unclassified	s__Parcubacteria_bacterium_RAAC4_OD1_1	0	0	0	0	0	0	0	9		9	1.53664e-05
Echinicola	7	0	8	0	0	2	5	0		7	7.33964e-06		g__Phenylobacterium	s__Phenylobacterium_sp.	0	0	16	0	0	0	0	9		9	1.53664e-05
Ectothiorhodospira	0	1	0	0	0	0	0	0		0	0		g__Phyllobacterium	s__Phyllobacterium_bourgognense	9	10	0	14	8	9	0	9		26	4.43919e-05
Eggerthia	0	0	0	0	0	0	0	0		0	0		g__Unclassified	s__Planctomycetes_bacterium_GWF2_41_51	6	8	12	8	5	9	13	9		36	6.14658e-05
Elioraea	11	14	29	20	18	10	11	0		39	4.08923e-05		g__Unclassified	s__Planctomycetes_bacterium_RBG_16_64_10	18	8	15	13	4	13	10	9		36	6.14658e-05
Emergencia	0	0	0	0	2	0	0	0		2	2.09704e-06		g__Pseudomonas	s__Pseudomonas_putida	8	11	28	15	24	13	12	9		58	9.90282e-05
Erysipelatoclostridium	0	0	0	0	0	0	0	0		0	0		g__Rhizobium	s__Rhizobium_aegyptiacum	5	8	12	8	5	5	6	9		25	4.26846e-05
Erysipelothrix	0	0	0	0	0	0	0	0		0	0		g__Unclassified	s__Rhodobacterales_bacterium_32-66-9	13	13	13	11	12	14	14	9		49	8.36617e-05
Eudoraea	0	0	0	0	0	0	0	0		0	0		g__Ruegeria	s__Ruegeria_sp._TM1040	5	15	19	8	9	7	20	9		45	7.68322e-05
Faecalibacterium	12	11	8	7	0	0	12	0		12	1.25822e-05		g__Sebaldella	s__Sebaldella_termitidis	0	0	3	0	0	0	0	9		9	1.53664e-05
Fenollaria	0	0	0	0	0	0	0	0		0	0		g__Unclassified	s__Spirochaetes_bacterium_GWB1_36_13	0	0	0	0	0	0	0	9		9	1.53664e-05
Fervidobacterium	0	0	0	0	0	0	0	0		0	0		g__Unclassified	s__Spirochaetes_bacterium_GWE1_32_154	0	0	0	0	0	0	0	9		9	1.53664e-05
Flammeovirga	0	3	0	0	0	0	0	0		0	0		g__Spirosoma	s__Spirosoma_sp._48-14	6	7	11	9	11	11	7	9		38	6.48805e-05
Flavisolibacter	0	0	0	4	0	0	0	0		0	0		g__Stanieria	s__Stanieria_sp._NIES-3757	4	8	14	9	6	6	8	9		29	4.95141e-05
Flexilinea	0	0	3	6	0	0	0	0		0	0		g__Staphylococcus	s__Staphylococcus_equorum	0	0	0	0	0	0	0	9		9	1.53664e-05
Fortiea	0	2	0	0	0	0	0	0		0	0		g__Stigmatella	s__Stigmatella_erecta	7	16	16	12	14	14	12	9		49	8.36617e-05
Frankia	0	0	0	0	0	0	0	0		0	0		g__Streptomyces	s__Streptomyces_albulus	10	14	22	8	12	8	9	9		38	6.48805e-05
Frateuria	8	4	0	0	4	14	12	0		30	3.14556e-05		g__Streptomyces	s__Streptomyces_sp._NRRL_WC-3618	0	9	10	9	7	11	10	9		37	6.31731e-05
Frigoribacterium	0	0	0	0	0	3	0	0		3	3.14556e-06		g__Synechococcus	s__Synechococcus_sp._NIES-970	12	9	8	0	11	12	5	9		37	6.31731e-05
Gemella	0	0	0	0	0	0	0	0		0	0		g__Thalassobaculum	s__Thalassobaculum_salexigens	8	9	9	0	8	8	9	9		34	5.8051e-05
Geminocystis	0	3	6	0	0	0	0	0		0	0		g__Thiocapsa	s__Thiocapsa_sp._KS1	11	0	0	11	11	12	14	9		46	7.85396e-05
Gemmata	0	3	0	0	0	0	0	0		0	0		g__Trichodesmium	s__Trichodesmium_erythraeum	11	10	8	12	8	2	2	9		21	3.5855e-05
Geobacter	0	0	0	0	0	0	0	0		0	0		g__Vallitalea	s__Vallitalea_sp._S15	9	11	7	5	8	9	11	9		37	6.31731e-05
Geofilum	0	0	0	0	0	0	0	0		0	0		g__Unclassified	s__Verrucomicrobia_bacterium_S94	0	0	0	0	0	0	0	9		9	1.53664e-05
Gilvibacter	0	0	0	0	0	0	2	0		2	2.09704e-06		g__Unclassified	s__Verrucomicrobia_subdivision_3_bacterium	8	6	22	12	16	8	8	9		41	7.00027e-05
Gloeocapsa	12	0	0	8	14	0	0	0		14	1.46793e-05		g__Vibrio	s__Vibrio_sp._LJC006	8	10	11	5	11	10	12	9		42	7.171e-05
Gloeocapsopsis	1	0	0	0	0	0	0	0		0	0		g__Agarivorans	s__Agarivorans_gilvus	9	11	13	11	6	6	12	8		32	5.46362e-05
Gloeomargarita	2	0	0	0	0	0	0	0		0	0		g__Anaerococcus	s__Anaerococcus_sp._Marseille-P3625	0	0	0	0	0	0	0	8		8	1.36591e-05
Granulibacter	2	4	3	0	0	0	0	0		0	0		g__Unclassified	s__Anaerolineae_bacterium	5	10	14	12	11	14	14	8		47	8.0247e-05
Granulicella	5	0	6	0	1	7	0	0		8	8.38816e-06		g__Unclassified	s__Anaerolineae_bacterium_UTCFX2	6	11	9	7	11	8	9	8		36	6.14658e-05
Granulosicoccus	0	0	7	8	0	4	6	0		10	1.04852e-05		g__Bacillus	s__Bacillus_oleivorans	0	0	0	0	0	0	0	8		8	1.36591e-05
Halalkalibacillus	0	8	0	0	5	0	0	0		5	5.2426e-06		g__Unclassified	s__bacterium_1XD8-76	0	0	0	0	0	0	0	8		8	1.36591e-05
Haliscomenobacter	0	0	0	7	0	0	13	0		13	1.36308e-05		g__Unclassified	s__bacterium_HR29	0	12	8	11	11	8	7	8		34	5.8051e-05
Halobacillus	11	0	0	0	4	7	13	0		24	2.51645e-05		g__Unclassified	s__bacterium_HR32	6	13	16	6	9	7	6	8		30	5.12215e-05
Halocynthiibacter	0	0	0	0	0	4	0	0		4	4.19408e-06		g__Unclassified	s__Bacteroidetes_bacterium_37-13	9	11	8	7	10	11	9	8		38	6.48805e-05
Halodesulfovibrio	0	0	0	0	0	0	0	0		0	0		g__Unclassified	s__Bacteroidetes_bacterium_SW_9_63_38	8	5	13	14	10	10	16	8		44	7.51248e-05
Haloechinothrix	0	0	0	0	0	0	0	0		0	0		g__Brevibacterium	s__Brevibacterium_aurantiacum	11	13	6	15	10	9	11	8		38	6.48805e-05
Halopolyspora	0	3	0	0	0	0	0	0		0	0		g__Brevibacterium	s__Brevibacterium_sp._HMSC063G07	10	11	11	7	5	11	14	8		38	6.48805e-05
Halovibrio	0	0	0	1	0	0	0	0		0	0		g__Burkholderia	s__Burkholderia_oklahomensis	14	9	15	13	5	6	11	8		30	5.12215e-05
Homoserinimonas	0	0	0	0	0	0	0	0		0	0		g__Caldibacillus	s__Caldibacillus_debilis	0	0	0	0	0	0	0	8		8	1.36591e-05
Hydrocoleum	0	0	0	0	0	0	0	0		0	0		g__Candidatus_Amoebophilus	s__Candidatus_Amoebophilus_asiaticus	0	0	0	0	0	0	8	8		16	2.73181e-05
Hydrogenivirga	0	4	6	9	0	6	10	0		16	1.67763e-05		g__Candidatus_Chloroploca	s__Candidatus_Chloroploca_sp._Khr17	0	8	8	0	5	2	0	8		15	2.56107e-05
Hydrogenophilus	0	0	0	0	0	0	1	0		1	1.04852e-06		g__Candidatus_Koribacter	s__Candidatus_Koribacter_versatilis	10	8	20	8	6	8	9	8		31	5.29288e-05
Janthinobacterium	0	0	2	11	0	0	0	0		0	0		g__Candidatus_Protochlamydia	s__Candidatus_Protochlamydia_sp._R18	8	4	9	8	5	5	6	8		24	4.09772e-05
Jiulongibacter	6	4	6	6	0	0	0	0		0	0		g__Unclassified	s__Candidatus_Riflebacteria_bacterium_GWC2_50_8	6	8	15	10	14	8	9	8		39	6.65879e-05
Johnsonella	0	0	0	0	0	0	0	0		0	0		g__Cetobacterium	s__Cetobacterium_somerae	0	0	0	0	0	0	0	8		8	1.36591e-05
Kiloniella	0	0	0	3	0	0	0	0		0	0		g__Unclassified	s__Chitinophagaceae_bacterium_N24	0	5	7	12	4	0	10	8		22	3.75624e-05
Kocuria	0	0	0	0	0	0	2	0		2	2.09704e-06		g__Unclassified	s__Chlamydiae_bacterium_CG10_big_fil_rev_8_21_14_0_10_35_9	6	7	7	7	8	3	8	8		27	4.60993e-05
Komagataeibacter	0	0	0	36	0	0	0	0		0	0		g__Unclassified	s__Chlamydiae_bacterium_RIFCSPHIGHO2_01_FULL_44_39	18	12	19	19	16	19	21	8		64	0.000109272
Kribbella	4	9	24	8	0	0	0	0		0	0		g__Unclassified	s__Chloroflexi_bacterium_GWB2_49_20	9	12	0	0	8	0	10	8		26	4.43919e-05
Kriegella	5	0	6	0	0	0	0	0		0	0		g__Unclassified	s__Clostridiales_bacterium_GWB2_37_7	0	0	0	0	0	0	0	8		8	1.36591e-05
Kurthia	0	0	11	0	0	0	0	0		0	0		g__Colwellia	s__Colwellia_chukchiensis	0	7	6	12	2	2	4	8		16	2.73181e-05
Lachnobacterium	0	0	0	0	0	0	0	0		0	0		g__Coprothermobacter	s__Coprothermobacter_platensis	0	0	0	0	0	0	0	8		8	1.36591e-05
Lachnoclostridium	9	15	17	9	12	19	11	0		42	4.40379e-05		g__Unclassified	s__Cyanobacteria_bacterium_QS_8_64_29	6	19	18	10	0	13	15	8		36	6.14658e-05
Larkinella	0	0	0	3	0	0	0	0		0	0		g__Unclassified	s__delta_proteobacterium_MLS_D	10	11	15	10	14	11	12	8		45	7.68322e-05
Lebetimonas	0	0	0	0	0	0	0	0		0	0		g__Demequina	s__Demequina_salsinemoris	3	8	5	4	7	6	8	8		29	4.95141e-05
Legionella	0	3	0	0	2	0	0	0		2	2.09704e-06		g__Desulfobulbus	s__Desulfobulbus_mediterraneus	3	11	16	10	10	7	9	8		34	5.8051e-05
Lentimicrobium	0	5	0	0	0	0	0	0		0	0		g__Desulfuromonas	s__Desulfuromonas_thiophila	0	0	0	0	0	0	0	8		8	1.36591e-05
Limnoraphis	0	0	5	0	6	0	0	0		6	6.29112e-06		g__Effusibacillus	s__Effusibacillus_pohliae	13	8	11	15	11	3	6	8		28	4.78067e-05
Litoreibacter	0	0	0	0	0	0	0	0		0	0		g__Elizabethkingia	s__Elizabethkingia_ursingii	0	0	0	0	8	0	10	8		26	4.43919e-05
Litorimicrobium	0	0	0	0	0	0	0	0		0	0		g__Fervidicola	s__Fervidicola_ferrireducens	0	0	0	0	0	0	0	8		8	1.36591e-05
Longibacter	2	0	3	3	0	0	0	0		0	0		g__Fictibacillus	s__Fictibacillus_gelatini	0	0	0	0	0	0	0	8		8	1.36591e-05
Luteimonas	2	0	0	0	0	0	0	0		0	0		g__Fluoribacter	s__Fluoribacter_dumoffii	6	13	11	9	14	9	12	8		43	7.34174e-05
Luteitalea	0	0	4	0	0	3	0	0		3	3.14556e-06		g__Fusobacterium	s__Fusobacterium_russii	0	0	0	0	0	0	0	8		8	1.36591e-05
Lyngbya	10	8	11	9	4	0	14	0		18	1.88734e-05		g__Fusobacterium	s__Fusobacterium_sp._CAG:439	0	0	0	0	0	0	0	8		8	1.36591e-05
Lysinimicrobium	0	3	0	4	0	0	0	0		0	0		g__Fusobacterium	s__Fusobacterium_sp._HMSC073F01	0	0	0	0	0	0	0	8		8	1.36591e-05
Mangrovibacter	6	5	12	5	0	0	4	0		4	4.19408e-06		g__Unclassified	s__Gammaproteobacteria_bacterium_28-57-27	7	10	6	9	4	9	9	8		30	5.12215e-05
Mangrovimonas	0	0	0	0	0	0	0	0		0	0		g__Geminicoccus	s__Geminicoccus_roseus	0	7	9	14	4	6	6	8		24	4.09772e-05
Maribacter	4	2	0	0	0	4	5	0		9	9.43668e-06		g__Gemmatimonas	s__Gemmatimonas_sp._SM23_52	8	8	7	9	8	7	9	8		32	5.46362e-05
Marichromatium	3	4	9	3	0	0	0	0		0	0		g__Gillisia	s__Gillisia_mitskevichiae	7	10	9	10	8	7	13	8		36	6.14658e-05
Marinagarivorans	0	0	10	12	8	0	0	0		8	8.38816e-06		g__Gordonia	s__Gordonia_polyisoprenivorans	10	8	15	7	5	8	4	8		25	4.26846e-05
Marinicaulis	0	0	0	0	0	0	2	0		2	2.09704e-06		g__Hahella	s__Hahella_sp._KA22	11	14	24	6	14	14	11	8		47	8.0247e-05
Marininema	0	0	2	0	0	0	0	0		0	0		g__Halomonas	s__Halomonas_lutea	12	11	9	11	9	7	11	8		35	5.97584e-05
Mariniphaga	0	0	0	15	0	0	0	0		0	0		g__Herbiconiux	s__Herbiconiux_ginsengi	3	3	4	0	6	3	14	8		31	5.29288e-05
Marinitoga	0	0	0	0	0	0	0	0		0	0		g__Hungateiclostridium	s__Hungateiclostridium_clariflavum	8	5	13	6	7	9	8	8		32	5.46362e-05
Marinobacterium	0	0	0	0	0	0	0	0		0	0		g__Hyphobacterium	s__Hyphobacterium_indicum	6	14	0	17	0	0	8	8		16	2.73181e-05
Marinospirillum	0	0	0	0	0	0	1	0		1	1.04852e-06		g__Unclassified	s__Ignavibacteria_bacterium_GWA2_36_19	10	5	22	9	11	6	15	8		40	6.82953e-05
Mariprofundus	0	0	0	0	0	0	0	0		0	0		g__Lacunisphaera	s__Lacunisphaera_sp._TWA-58	9	8	8	6	3	0	5	8		16	2.73181e-05
Martelella	0	16	18	0	0	0	9	0		9	9.43668e-06		g__Leptotrichia	s__Leptotrichia_sp._oral_taxon_212	0	0	0	0	0	0	0	8		8	1.36591e-05
Massilia	5	0	0	0	0	10	0	0		10	1.04852e-05		g__Leucothrix	s__Leucothrix_mucor	10	7	9	13	7	7	6	8		28	4.78067e-05
Massiliomicrobiota	0	0	0	0	0	0	0	0		0	0		g__Magnetospirillum	s__Magnetospirillum_sp._LBB-42	10	12	16	7	5	9	11	8		33	5.63436e-05
Meiothermus	6	0	0	8	0	0	5	0		5	5.2426e-06		g__Marinimicrobium	s__Marinimicrobium_sp._LS-A18	6	0	11	0	9	0	8	8		25	4.26846e-05
Melittangium	1	0	0	0	0	0	0	0		0	0		g__Mesorhizobium	s__Mesorhizobium_sp._M1A.F.Ca.IN.022.07.1.1	15	8	11	3	11	8	7	8		34	5.8051e-05
Mesoplasma	1	0	0	0	0	0	0	0		0	0		g__Mucilaginibacter	s__Mucilaginibacter_sp._NFR10	10	19	27	12	14	10	12	8		44	7.51248e-05
Methylobacterium	7	5	4	8	0	4	0	0		4	4.19408e-06		g__Unclassified	s__Muribaculaceae_bacterium_Isolate-104_(HZI)	0	0	0	0	0	0	0	8		8	1.36591e-05
Methylococcus	0	0	3	0	0	0	0	0		0	0		g__Neomegalonema	s__Neomegalonema_perideroedes	12	6	11	16	11	11	17	8		47	8.0247e-05
Methylocucumis	0	0	0	7	0	0	0	0		0	0		g__Nitrospira	s__Nitrospira_sp._CG24A	0	8	6	10	0	9	10	8		27	4.60993e-05
Methylophaga	0	0	22	0	7	7	0	0		14	1.46793e-05		g__Niveispirillum	s__Niveispirillum_irakense	8	14	15	8	4	8	8	8		28	4.78067e-05
Miniphocibacter	3	0	5	0	0	0	0	0		0	0		g__Palleronia	s__Palleronia_marisminoris	11	6	11	6	10	9	9	8		36	6.14658e-05
Mycolicibacter	0	0	4	0	3	0	0	0		3	3.14556e-06		g__Paraburkholderia	s__Paraburkholderia_sp._UYCPa14C	12	13	11	7	16	36	9	8		69	0.000117809
Myroides	0	0	2	1	0	0	0	0		0	0		g__Parapedobacter	s__Parapedobacter_sp.	13	12	18	11	10	14	13	8		45	7.68322e-05
Nautilia	0	0	0	0	0	0	0	0		0	0		g__Parvibaculum	s__Parvibaculum_lavamentivorans	9	5	14	0	0	6	0	8		14	2.39033e-05
Neofamilia	0	0	0	0	0	0	0	0		0	0		g__Pedobacter	s__Pedobacter_panaciterrae	9	13	10	22	12	8	16	8		44	7.51248e-05
Nesterenkonia	0	0	1	0	0	0	0	0		0	0		g__Phocea	s__Phocea_massiliensis	0	0	0	0	0	0	0	8		8	1.36591e-05
Niameybacter	0	0	0	0	0	0	0	0		0	0		g__Unclassified	s__Phycisphaerae_bacterium_SM23_33	11	12	13	9	16	0	8	8		32	5.46362e-05
Nitratiruptor	0	0	0	0	0	0	0	0		0	0		g__Polaribacter	s__Polaribacter_haliotis	8	9	6	10	6	6	5	8		25	4.26846e-05
Nitrosospira	0	0	10	2	0	0	0	0		0	0		g__Prolixibacter	s__Prolixibacter_denitrificans	22	25	30	21	14	18	20	8		60	0.000102443
Nitrospina	2	0	0	0	0	0	0	0		0	0		g__Unclassified	s__Proteobacteria_bacterium_SG_bin8	11	6	6	0	2	9	8	8		27	4.60993e-05
Nodosilinea	6	4	4	0	0	0	0	0		0	0		g__Pseudomonas	s__Pseudomonas_weihenstephanensis	6	8	8	0	4	4	4	8		20	3.41476e-05
Nonomuraea	5	6	9	8	0	4	3	0		7	7.33964e-06		g__Psychromonas	s__Psychromonas_sp._psych-6C06	15	9	9	13	8	11	15	8		42	7.171e-05
Occallatibacter	0	0	0	0	0	0	0	0		0	0		g__Rhodopirellula	s__Rhodopirellula_maiorica	15	18	15	10	10	6	7	8		31	5.29288e-05
Oceanicella	3	4	7	4	0	0	0	0		0	0		g__Unclassified	s__Rhodospirillales_bacterium_35-66-84	5	6	7	6	1	3	9	8		21	3.5855e-05
Oceaniglobus	0	0	0	0	0	0	0	0		0	0		g__Unclassified	s__Rhodospirillales_bacterium_RIFCSPLOWO2_01_FULL_65_14	10	0	0	5	0	0	16	8		24	4.09772e-05
Oceanospirillum	4	0	0	5	0	0	0	0		0	0		g__Rivularia	s__Rivularia_sp._PCC_7116	6	13	22	8	6	8	5	8		27	4.60993e-05
Ohtaekwangia	14	0	0	0	0	0	0	0		0	0		g__Salinicola	s__Salinicola_sp._CPA60	9	4	8	7	14	7	7	8		36	6.14658e-05
Opitutus	10	5	0	11	0	0	0	0		0	0		g__Siphonobacter	s__Siphonobacter_aquaeclarae	0	9	6	11	10	9	4	8		31	5.29288e-05
Oricola	0	0	0	0	0	4	0	0		4	4.19408e-06		g__Unclassified	s__Solemya_elarraichensis_gill_symbiont	6	16	9	10	9	14	8	8		39	6.65879e-05
Oxobacter	0	0	3	0	0	0	0	0		0	0		g__Solibacillus	s__Solibacillus_isronensis	18	25	9	36	6	3	4	8		21	3.5855e-05
Paenarthrobacter	12	7	4	16	4	0	5	0		9	9.43668e-06		g__Solirubrobacter	s__Solirubrobacter_pauli	7	8	8	6	6	8	11	8		33	5.63436e-05
Paeniclostridium	0	0	0	0	1	0	0	0		1	1.04852e-06		g__Sphingomonas	s__Sphingomonas_sp._CCH9-F2	5	9	8	14	9	8	11	8		36	6.14658e-05
Paludibacterium	0	0	0	0	0	0	0	0		0	0		g__Sphingopyxis	s__Sphingopyxis_sp._C-1	7	5	15	9	9	13	15	8		45	7.68322e-05
Pandoraea	0	0	0	9	2	0	6	0		8	8.38816e-06		g__Spirobacillus	s__Spirobacillus_cienkowskii	8	10	14	11	0	11	13	8		32	5.46362e-05
Pararheinheimera	0	2	0	0	0	0	0	0		0	0		g__Terriglobus	s__Terriglobus_roseus	0	6	7	6	6	4	4	8		22	3.75624e-05
Pararhizobium	8	0	9	6	2	3	0	0		5	5.2426e-06		g__Thalassobacillus	s__Thalassobacillus_sp._TM-1	0	0	6	7	4	0	7	8		19	3.24403e-05
Pararhodobacter	8	19	9	5	0	0	6	0		6	6.29112e-06		g__Thalassospira	s__Thalassospira_profundimaris	8	9	8	10	9	10	8	8		35	5.97584e-05
Peptoniphilus	0	0	0	0	0	0	0	0		0	0		g__Thermotoga	s__Thermotoga_sp._RQ7	6	0	8	9	10	5	9	8		32	5.46362e-05
Persicobacter	0	0	0	0	0	0	0	0		0	0		g__Xanthomonas	s__Xanthomonas_campestris	4	17	8	16	10	0	0	8		18	3.07329e-05
Petrotoga	0	0	0	0	0	0	0	0		0	0		g__Unclassified	s__Acetobacteraceae_bacterium_SCN_69-10	8	12	12	7	7	4	5	7		23	3.92698e-05
Phaeospirillum	2	0	0	0	0	0	0	0		0	0		g__Unclassified	s__Acetothermia_bacterium_64_32	13	10	0	10	12	12	9	7		40	6.82953e-05
Phoenicibacter	0	0	0	0	0	0	0	0		0	0		g__Unclassified	s__Actinobacteria_bacterium_OK006	0	11	7	7	5	5	6	7		23	3.92698e-05
Photorhabdus	0	0	7	0	0	0	0	0		0	0		g__Aeromonas	s__Aeromonas_salmonicida	8	5	13	9	0	14	20	7		41	7.00027e-05
Pluralibacter	0	0	0	0	0	0	0	0		0	0		g__Agromyces	s__Agromyces_sp._NDB4Y10	17	4	9	13	13	9	12	7		41	7.00027e-05
Polaromonas	0	15	0	0	0	0	0	0		0	0		g__Alkalispirochaeta	s__Alkalispirochaeta_americana	4	7	6	7	0	2	8	7		17	2.90255e-05
Polynucleobacter	0	0	11	0	0	0	0	0		0	0		g__Unclassified	s__Alphaproteobacteria_bacterium_65-37	5	16	0	14	0	17	8	7		32	5.46362e-05
Pontibacillus	0	0	7	0	0	0	0	0		0	0		g__Unclassified	s__Alphaproteobacteria_bacterium_CG_4_10_14_0_8_um_filter_37_21	7	0	9	11	8	14	11	7		40	6.82953e-05
Pontibacter	6	7	7	11	3	0	0	0		3	3.14556e-06		g__Unclassified	s__Alphaproteobacteria_bacterium_MarineAlpha9_Bin7	15	16	5	15	17	0	7	7		31	5.29288e-05
Ponticoccus	0	0	0	0	0	0	0	0		0	0		g__Aurantimonas	s__Aurantimonas_sp._Leaf443	0	15	0	8	5	10	2	7		24	4.09772e-05
Porphyromonas	0	0	3	0	0	0	0	0		0	0		g__Azospirillum	s__Azospirillum_sp._CFH_70021	15	0	0	8	3	6	7	7		23	3.92698e-05
Prochlorococcus	0	0	2	0	0	0	0	0		0	0		g__Bacillus	s__Bacillus_firmus	0	0	0	0	0	0	0	7		7	1.19517e-05
Prochlorothrix	2	0	4	3	0	0	0	0		0	0		g__Bacillus	s__Bacillus_megaterium	0	0	0	0	0	0	0	7		7	1.19517e-05
Propionispora	0	0	0	0	0	0	0	0		0	0		g__Bacillus	s__Bacillus_novalis	0	0	0	0	0	0	0	7		7	1.19517e-05
Prosthecobacter	0	8	0	0	0	0	0	0		0	0		g__Bacillus	s__Bacillus_sp._FJAT-25509	0	0	0	0	0	0	0	7		7	1.19517e-05
Proteiniborus	0	0	0	17	0	17	0	0		17	1.78248e-05		g__Bacillus	s__Bacillus_sp._SRB_336	0	7	5	7	0	4	0	7		11	1.87812e-05
Providencia	8	0	0	0	0	0	0	0		0	0		g__Unclassified	s__bacterium_(Candidatus_Stahlbacteria)_CG23_combo_of_CG06-09_8_20_14_all_34_7	9	11	8	8	3	9	0	7		19	3.24403e-05
Pseudobacteriovorax	16	10	0	27	20	20	0	0		40	4.19408e-05		g__Unclassified	s__bacterium_(Candidatus_Stahlbacteria)_CG23_combo_of_CG06-09_8_20_14_all_40_9	11	12	0	15	7	6	8	7		28	4.78067e-05
Pseudobacteroides	0	0	0	0	0	0	0	0		0	0		g__Unclassified	s__bacterium_TMED15	9	12	15	12	12	11	10	7		40	6.82953e-05
Pseudobutyrivibrio	0	0	2	0	0	0	0	0		0	0		g__Unclassified	s__Bacteroidetes_bacterium_GWE2_42_24	0	0	0	0	0	0	0	7		7	1.19517e-05
Pseudogulbenkiania	0	8	0	0	0	0	0	0		0	0		g__Unclassified	s__Bacteroidetes_bacterium_GWF2_35_48	0	0	0	0	9	0	0	7		16	2.73181e-05
Pseudooceanicola	11	6	19	3	0	0	0	0		0	0		g__Unclassified	s__Bathymodiolus_azoricus_thioautotrophic_gill_symbiont	8	8	8	22	10	13	12	7		42	7.171e-05
Pseudorhodobacter	0	4	0	1	0	0	0	0		0	0		g__Blastochloris	s__Blastochloris_viridis	6	6	13	11	6	8	8	7		29	4.95141e-05
Pseudorhodoferax	0	0	0	0	0	1	0	0		1	1.04852e-06		g__Brachyspira	s__Brachyspira_murdochii	0	0	0	0	0	0	0	7		7	1.19517e-05
Pueribacillus	0	0	0	0	0	0	0	0		0	0		g__Bradymonas	s__Bradymonas_sediminis	4	12	7	12	7	7	6	7		27	4.60993e-05
Ralstonia	0	0	0	0	0	5	0	0		5	5.2426e-06		g__Bradyrhizobium	s__Bradyrhizobium_lablabi	5	6	10	8	6	7	11	7		31	5.29288e-05
Rhodobium	4	0	0	0	0	0	0	0		0	0		g__Bradyrhizobium	s__Bradyrhizobium_sp._Leo170	5	6	4	7	7	0	10	7		24	4.09772e-05
Rhodopseudomonas	0	18	0	0	0	0	0	0		0	0		g__Brevibacillus	s__Brevibacillus_thermoruber	0	8	0	17	6	11	5	7		29	4.95141e-05
Rhodospirillum	0	0	0	0	0	0	0	0		0	0		g__Calothrix	s__Calothrix_sp._PCC_7103	0	0	0	0	0	0	0	7		7	1.19517e-05
Richelia	0	0	0	2	0	0	0	0		0	0		g__Campylobacter	s__Campylobacter_concisus	0	0	0	0	0	0	0	7		7	1.19517e-05
Rickettsia	16	0	0	23	0	9	0	0		9	9.43668e-06		g__Campylobacter	s__Campylobacter_corcagiensis	5	6	8	8	7	5	7	7		26	4.43919e-05
Robiginitomaculum	0	0	0	0	0	0	1	0		1	1.04852e-06		g__Unclassified	s__candidate_division_WOR-1_bacterium_RIFOXYA12_FULL_43_27	11	8	10	8	12	8	10	7		37	6.31731e-05
Romboutsia	0	0	0	0	0	0	0	0		0	0		g__Unclassified	s__candidate_division_WPS-2_bacterium	4	7	9	6	4	3	8	7		22	3.75624e-05
Roseiflexus	8	17	11	14	15	4	15	0		34	3.56497e-05		g__Unclassified	s__candidate_division_WWE3_bacterium_GW2011_GWA1_42_12	0	0	0	0	0	0	0	7		7	1.19517e-05
Rubidibacter	0	0	0	0	0	0	0	0		0	0		g__Unclassified	s__Candidatus_Dadabacteria_bacterium_CSP1-2	0	0	2	0	0	0	0	7		7	1.19517e-05
Rubrivirga	6	6	8	6	6	0	4	0		10	1.04852e-05		g__Unclassified	s__Candidatus_Nomurabacteria_bacterium_GW2011_GWF2_40_12	13	9	16	15	6	9	10	7		32	5.46362e-05
Sagittula	0	0	0	0	9	0	0	0		9	9.43668e-06		g__Unclassified	s__Candidatus_Thermofonsia_Clade_3_bacterium	0	7	6	6	9	6	5	7		27	4.60993e-05
Salinibacterium	4	8	9	6	5	0	5	0		10	1.04852e-05		g__Candidatus_Viridilinea	s__Candidatus_Viridilinea_mediisalina	11	10	19	16	11	11	12	7		41	7.00027e-05
Salinisphaera	0	15	0	22	0	0	0	0		0	0		g__Cellulosimicrobium	s__Cellulosimicrobium_cellulans	10	11	9	8	17	15	16	7		55	9.3906e-05
Salinivenus	0	4	0	0	0	0	0	0		0	0		g__Chitinivibrio	s__Chitinivibrio_alkaliphilus	0	0	0	0	0	0	0	7		7	1.19517e-05
Salirhabdus	0	0	0	0	0	0	0	0		0	0		g__Unclassified	s__Chitinophagaceae_bacterium	0	0	0	7	0	0	0	7		7	1.19517e-05
Salisaeta	0	0	0	0	5	0	0	0		5	5.2426e-06		g__Unclassified	s__Chlamydiae_bacterium_CG10_big_fil_rev_8_21_14_0_10_42_34	0	0	7	0	0	0	12	7		19	3.24403e-05
Schaalia	10	0	5	0	0	8	0	0		8	8.38816e-06		g__Chloroflexus	s__Chloroflexus_sp._MS-G	5	7	4	8	6	8	11	7		32	5.46362e-05
Sedimenticola	3	0	0	0	0	5	0	0		5	5.2426e-06		g__Chondrocystis	s__Chondrocystis_sp._NIES-4102	6	9	13	6	10	11	6	7		34	5.8051e-05
Sediminibacillus	6	9	12	10	5	4	5	0		14	1.46793e-05		g__Chondromyces	s__Chondromyces_apiculatus	11	20	8	7	11	16	5	7		39	6.65879e-05
Sediminibacterium	0	4	0	9	0	0	0	0		0	0		g__Unclassified	s__Chromatiaceae_bacterium_2141T.STBD.0c.01a	7	9	8	5	6	8	6	7		27	4.60993e-05
Sediminicola	0	0	3	3	4	0	5	0		9	9.43668e-06		g__Clostridium	s__Clostridium_perfringens	0	0	0	0	0	0	0	7		7	1.19517e-05
Selenomonas	10	13	20	0	13	17	15	0		45	4.71834e-05		g__Clostridium	s__Clostridium_uliginosum	0	0	0	0	0	0	0	7		7	1.19517e-05
Senegalia	0	0	0	0	0	0	0	0		0	0		g__Coraliomargarita	s__Coraliomargarita_akajimensis	11	16	9	0	8	10	0	7		25	4.26846e-05
Shigella	0	0	0	0	0	0	0	0		0	0		g__Cupriavidus	s__Cupriavidus_sp._USMAA2-4	13	9	13	11	9	10	6	7		32	5.46362e-05
Shimia	3	0	0	0	0	0	0	0		0	0		g__Deinococcus	s__Deinococcus_misasensis	4	8	9	10	5	7	6	7		25	4.26846e-05
Siccibacter	0	0	6	0	0	0	0	0		0	0		g__Unclassified	s__delta_proteobacterium_NaphS2	5	5	11	17	8	10	10	7		35	5.97584e-05
Silvibacterium	0	11	0	11	0	0	0	0		0	0		g__Desulfonatronum	s__Desulfonatronum_thiosulfatophilum	6	13	6	13	5	14	3	7		29	4.95141e-05
Simiduia	2	9	8	10	0	0	0	0		0	0		g__Desulfotomaculum	s__Desulfotomaculum_copahuensis	3	11	0	0	8	7	10	7		32	5.46362e-05
Sinorhizobium	14	18	8	17	8	4	12	0		24	2.51645e-05		g__Desulfovibrio	s__Desulfovibrio_aminophilus	14	11	12	8	11	12	10	7		40	6.82953e-05
Snodgrassella	0	0	0	0	0	0	0	0		0	0		g__Desulfuromonas	s__Desulfuromonas_sp.	11	14	17	16	7	10	10	7		34	5.8051e-05
Solobacterium	0	0	0	0	1	0	0	0		1	1.04852e-06		g__Elusimicrobium	s__Elusimicrobium_sp._An273	0	0	0	0	0	0	0	7		7	1.19517e-05
Spongiibacter	10	6	5	0	0	0	8	0		8	8.38816e-06		g__Epulopiscium	s__Epulopiscium_sp._AS2M-Bin001	8	14	10	16	10	8	0	7		25	4.26846e-05
Sporocytophaga	0	0	0	0	0	0	0	0		0	0		g__Fabibacter	s__Fabibacter_misakiensis	9	6	6	3	4	6	6	7		23	3.92698e-05
Steroidobacter	0	0	0	0	0	0	0	0		0	0		g__Flavobacterium	s__Flavobacterium_sp.	3	3	7	7	8	3	9	7		27	4.60993e-05
Succinatimonas	0	0	0	0	8	0	0	0		8	8.38816e-06		g__Formivibrio	s__Formivibrio_citricus	9	12	12	10	3	9	9	7		28	4.78067e-05
Sulfitobacter	0	0	0	0	0	0	2	0		2	2.09704e-06		g__Gallaecimonas	s__Gallaecimonas_sp._HK-28	4	0	0	3	2	3	5	7		17	2.90255e-05
Sulfobacillus	7	0	30	29	22	18	12	0		52	5.45231e-05		g__Halomonas	s__Halomonas_subglaciescola	13	8	10	9	0	5	10	7		22	3.75624e-05
Sulfurospirillum	0	0	0	0	0	0	0	0		0	0		g__Helicobacter	s__Helicobacter_valdiviensis	5	4	9	7	10	16	3	7		36	6.14658e-05
Syntrophaceticus	0	0	0	5	0	4	0	0		4	4.19408e-06		g__Hippea	s__Hippea_sp._KM1	14	15	16	7	0	12	13	7		32	5.46362e-05
Syntrophorhabdus	0	0	0	0	0	0	0	0		0	0		g__Unclassified	s__Hydrogenophilaceae_bacterium_CG1_02_62_390	6	8	8	7	6	5	4	7		22	3.75624e-05
Tatlockia	12	8	0	7	6	4	3	0		13	1.36308e-05		g__Lautropia	s__Lautropia_sp._SCN_70-15	11	5	9	5	11	5	11	7		34	5.8051e-05
Taylorella	0	0	0	0	0	0	0	0		0	0		g__Macrococcus	s__Macrococcus_sp._DPC7161	9	0	0	8	0	9	0	7		16	2.73181e-05
Tenacibaculum	7	21	2	0	8	0	2	0		10	1.04852e-05		g__Marinilabilia	s__Marinilabilia_salmonicolor	8	5	17	6	10	13	5	7		35	5.97584e-05
Terrimicrobium	0	24	15	13	9	0	11	0		20	2.09704e-05		g__Methylocaldum	s__Methylocaldum_sp._14B	14	0	6	13	0	0	13	7		20	3.41476e-05
Terrisporobacter	0	0	5	0	0	0	0	0		0	0		g__Methyloceanibacter	s__Methyloceanibacter_methanicus	0	0	0	0	0	5	0	7		12	2.04886e-05
Thalassobius	4	20	6	10	0	0	0	0		0	0		g__Motiliproteus	s__Motiliproteus_sp._MSK22-1	8	12	11	6	8	7	4	7		26	4.43919e-05
Thalassotalea	24	13	8	20	442	19	13	0		474	0.000496999		g__Mycoplasma	s__Mycoplasma_felifaucium	6	9	11	15	11	12	7	7		37	6.31731e-05
Thermobifida	9	8	17	11	7	17	0	0		24	2.51645e-05		g__Neptunomonas	s__Neptunomonas_phycophila	9	17	13	9	9	8	7	7		31	5.29288e-05
Thermogemmatispora	7	0	0	4	0	0	0	0		0	0		g__Neptunomonas	s__Neptunomonas_qingdaonensis	0	0	0	0	0	0	0	7		7	1.19517e-05
Thermosipho	0	0	0	0	0	0	0	0		0	0		g__Niastella	s__Niastella_yeongjuensis	5	7	10	12	10	9	9	7		35	5.97584e-05
Thermosulfurimonas	0	0	0	0	0	7	0	0		7	7.33964e-06		g__Nitratireductor	s__Nitratireductor_aquibiodomus	0	9	10	18	11	16	5	7		39	6.65879e-05
Thermovibrio	8	0	8	19	6	0	7	0		13	1.36308e-05		g__Nitrolancea	s__Nitrolancea_hollandica	13	13	0	18	9	11	12	7		39	6.65879e-05
Thermus	0	0	0	2	0	0	0	0		0	0		g__Nitrosomonas	s__Nitrosomonas_sp._Nm143	0	0	0	0	0	0	0	7		7	1.19517e-05
Thiobacillus	0	0	0	0	0	0	0	0		0	0		g__Unclassified	s__Nitrospiraceae_bacterium	0	0	0	0	0	0	0	7		7	1.19517e-05
Thioclava	0	0	0	0	2	0	0	0		2	2.09704e-06		g__Unclassified	s__Oscillatoriales_cyanobacterium_MTP1	6	6	11	4	13	12	10	7		42	7.171e-05
Thiolapillus	0	0	0	4	0	0	2	0		2	2.09704e-06		g__Paenibacillus	s__Paenibacillus_sp._YN15	3	9	0	0	6	4	0	7		17	2.90255e-05
Tissierella	0	0	0	0	0	0	0	0		0	0		g__Paraburkholderia	s__Paraburkholderia_xenovorans	7	7	6	9	5	4	6	7		22	3.75624e-05
Tumebacillus	0	0	3	0	0	0	0	0		0	0		g__Phormidium	s__Phormidium_tenue	9	12	17	7	9	11	9	7		36	6.14658e-05
Turicibacter	0	0	0	0	0	0	0	0		0	0		g__Photobacterium	s__Photobacterium_aphoticum	0	0	0	0	0	0	0	7		7	1.19517e-05
Tyzzerella	0	0	0	0	0	0	0	0		0	0		g__Planifilum	s__Planifilum_fimeticola	0	0	0	0	0	0	0	7		7	1.19517e-05
													g__Pleionea	s__Pleionea_mediterranea	6	9	9	7	7	0	5	7		19	3.24403e-05
													g__Prevotella	s__Prevotella_sp._Marseille-P4119	7	9	9	9	5	9	10	7		31	5.29288e-05
													g__Pseudanabaena	s__Pseudanabaena_sp._BC1403	12	23	17	17	16	14	18	7		55	9.3906e-05
													g__Psychromonas	s__Psychromonas_hadalis	4	5	9	6	5	5	5	7		22	3.75624e-05
													g__Rahnella	s__Rahnella_sp._DSM_105170	0	0	0	0	0	0	0	7		7	1.19517e-05
													g__Reichenbachiella	s__Reichenbachiella_agariperforans	0	0	0	0	0	0	0	7		7	1.19517e-05
													g__Rhodanobacter	s__Rhodanobacter_sp._C03	12	0	7	8	7	7	8	7		29	4.95141e-05
													g__Rhodohalobacter	s__Rhodohalobacter_halophilus	7	7	7	10	6	7	8	7		28	4.78067e-05
													g__Unclassified	s__Rhodospirillales_bacterium_URHD0017	4	6	7	7	5	0	9	7		21	3.5855e-05
													g__Unclassified	s__Rickettsiales_bacterium_Ac37b	12	10	0	9	10	0	0	7		17	2.90255e-05
													g__Rufibacter	s__Rufibacter_ruber	0	14	30	18	9	8	8	7		32	5.46362e-05
													g__Unclassified	s__SAR202_cluster_bacterium_Ae2-Chloro-G1	7	8	7	0	9	9	10	7		35	5.97584e-05
													g__Unclassified	s__SAR202_cluster_bacterium_Casp-Chloro-G4	14	6	10	14	8	7	9	7		31	5.29288e-05
													g__Unclassified	s__Spirochaetes_bacterium_GWB1_48_6	0	0	0	0	0	0	0	7		7	1.19517e-05
													g__Stenotrophomonas	s__Stenotrophomonas_sp._ESTM1D_MKCIP4_1	4	8	10	0	8	6	2	7		23	3.92698e-05
													g__Stigmatella	s__Stigmatella_aurantiaca	7	15	6	12	12	10	11	7		40	6.82953e-05
													g__Streptomyces	s__Streptomyces_griseorubiginosus	12	9	12	11	5	12	5	7		29	4.95141e-05
													g__Streptomyces	s__Streptomyces_sp._CB03234	5	14	17	12	18	7	11	7		43	7.34174e-05
													g__Streptomyces	s__Streptomyces_sp._RTd22	9	6	8	13	8	4	8	7		27	4.60993e-05
													g__Sulfurimonas	s__Sulfurimonas_sp.	9	0	18	10	8	8	4	7		27	4.60993e-05
													g__Tessaracoccus	s__Tessaracoccus_sp._JDX10	6	6	8	9	2	5	4	7		18	3.07329e-05
													g__Vibrio	s__Vibrio_metoecus	3	7	10	8	9	2	7	7		25	4.26846e-05
													g__Acidiphilium	s__Acidiphilium_sp._21-60-14	0	6	13	10	6	5	3	6		20	3.41476e-05
													g__Afipia	s__Afipia_sp._P52-10	0	7	0	14	5	0	0	6		11	1.87812e-05
													g__Algoriphagus	s__Algoriphagus_hitonicola	0	0	0	0	0	0	0	6		6	1.02443e-05
													g__Algoriphagus	s__Algoriphagus_sp._XAY3209	8	6	7	1	7	9	6	6		28	4.78067e-05
													g__Amycolatopsis	s__Amycolatopsis_palatopharyngis	12	9	0	11	8	9	13	6		36	6.14658e-05
													g__Amycolatopsis	s__Amycolatopsis_sp._GLM-1	0	0	0	11	6	7	13	6		32	5.46362e-05
													g__Antarctobacter	s__Antarctobacter_heliothermus	0	0	0	0	4	13	0	6		23	3.92698e-05
													g__Bacillus	s__Bacillus_nakamurai	9	7	12	15	5	11	10	6		32	5.46362e-05
													g__Balneola	s__Balneola_sp._EhC07	12	5	14	11	9	5	7	6		27	4.60993e-05
													g__Unclassified	s__Betaproteobacteria_bacterium_RIFCSPLOWO2_02_FULL_62_17	5	5	11	6	4	5	4	6		19	3.24403e-05
													g__Bordetella	s__Bordetella_genomosp._12	6	0	12	0	4	8	7	6		25	4.26846e-05
													g__Unclassified	s__Bradymonadales_bacterium_B210	5	8	3	7	3	5	8	6		22	3.75624e-05
													g__Bradyrhizobium	s__Bradyrhizobium_sp._WSM471	9	13	16	13	7	11	16	6		40	6.82953e-05
													g__Butyrivibrio	s__Butyrivibrio_sp._AE2032	11	5	8	0	6	5	4	6		21	3.5855e-05
													g__Caldicoprobacter	s__Caldicoprobacter_faecalis	8	0	0	0	0	0	0	6		6	1.02443e-05
													g__Calditerrivibrio	s__Calditerrivibrio_nitroreducens	22	12	5	13	10	16	18	6		50	8.53691e-05
													g__Caloramator	s__Caloramator_proteoclasticus	0	0	0	0	0	0	0	6		6	1.02443e-05
													g__Candidatus_Cardinium	s__Candidatus_Cardinium_hertigii	0	0	5	9	5	0	4	6		15	2.56107e-05
													g__Candidatus_Cloacimonas	s__Candidatus_Cloacimonas_sp._4484_140	9	11	6	6	4	8	10	6		28	4.78067e-05
													g__Unclassified	s__Candidatus_Dadabacteria_bacterium	9	12	10	10	7	6	9	6		28	4.78067e-05
													g__Candidatus_Endolissoclinum	s__Candidatus_Endolissoclinum_sp._TMED37	0	9	0	7	0	9	0	6		15	2.56107e-05
													g__Candidatus_Magnetobacterium	s__Candidatus_Magnetobacterium_bavaricum	4	0	10	0	5	0	5	6		16	2.73181e-05
													g__Marispirochaeta	s__Candidatus_Marispirochaeta_associata	15	8	11	18	6	12	10	6		34	5.8051e-05
													g__Unclassified	s__Candidatus_Nealsonbacteria_bacterium_CG01_land_8_20_14_3_00_12	13	0	10	0	0	12	0	6		18	3.07329e-05
													g__Unclassified	s__Candidatus_Portnoybacteria_bacterium_CG02_land_8_20_14_3_00_45_8	0	12	9	10	11	8	5	6		30	5.12215e-05
													g__Unclassified	s__Candidatus_Roizmanbacteria_bacterium_RIFCSPHIGHO2_01_FULL_38_15	7	7	15	10	12	10	0	6		28	4.78067e-05
													g__Candidatus_Sulfopaludibacter	s__Candidatus_Sulfopaludibacter_sp._SbA3	0	0	0	0	0	0	0	6		6	1.02443e-05
													g__Unclassified	s__Candidatus_Thermochlorobacteriaceae_bacterium_GBChlB	8	19	17	12	7	9	26	6		48	8.19543e-05
													g__Caulobacter	s__Caulobacter_sp._BP25	0	15	18	0	0	0	13	6		19	3.24403e-05
													g__Caulobacter	s__Caulobacter_sp._UNC279MFTsu5.1	4	7	5	13	4	0	3	6		13	2.2196e-05
													g__Unclassified	s__Cellvibrionaceae_bacterium_1162T.S.0a.05	6	11	13	6	7	6	9	6		28	4.78067e-05
													g__Chlorobaculum	s__Chlorobaculum_parvum	10	6	8	0	4	5	8	6		23	3.92698e-05
													g__Unclassified	s__Chloroflexi_bacterium_13_1_20CM_2_59_7	8	18	17	16	8	11	14	6		39	6.65879e-05
													g__Unclassified	s__Chloroflexi_bacterium_CG23_combo_of_CG06-09_8_20_14_all_45_10	13	10	12	11	9	8	7	6		30	5.12215e-05
													g__Unclassified	s__Chloroflexi_bacterium_RBG_19FT_COMBO_62_14	8	5	7	4	7	7	4	6		24	4.09772e-05
													g__Unclassified	s__Chroococcales_cyanobacterium_IPPAS_B-1203	15	20	12	17	14	14	15	6		49	8.36617e-05
													g__Chthoniobacter	s__Chthoniobacter_flavus	4	6	7	5	3	7	5	6		21	3.5855e-05
													g__Citrobacter	s__Citrobacter_freundii	0	9	8	8	3	7	6	6		22	3.75624e-05
													g__Clostridium	s__Clostridium_sp._AM58-1XD	7	8	10	0	6	0	0	6		12	2.04886e-05
													g__Coprobacter	s__Coprobacter_sp.	0	4	4	7	4	2	6	6		18	3.07329e-05
													g__Cyclobacterium	s__Cyclobacterium_halophilum	7	6	0	18	5	0	0	6		11	1.87812e-05
													g__Deinococcus	s__Deinococcus_ficus	3	5	6	10	8	4	8	6		26	4.43919e-05
													g__Demequina	s__Demequina_sp._NBRC_110052	6	14	21	7	11	10	11	6		38	6.48805e-05
													g__Desulfonatronovibrio	s__Desulfonatronovibrio_magnus	8	6	7	6	8	6	8	6		28	4.78067e-05
													g__Dyella	s__Dyella_sp._DHC06	8	12	8	12	8	12	11	6		37	6.31731e-05
													g__Ehrlichia	s__Ehrlichia_chaffeensis	8	7	4	7	4	3	8	6		21	3.5855e-05
													g__Fischerella	s__Fischerella_muscicola	0	0	0	3	4	4	3	6		17	2.90255e-05
													g__Fischerella	s__Fischerella_sp._PCC_9339	4	7	7	5	10	5	4	6		25	4.26846e-05
													g__Flavobacterium	s__Flavobacterium_granuli	18	4	18	7	13	6	18	6		43	7.34174e-05
													g__Unclassified	s__Gammaproteobacteria_bacterium_HGW-Gammaproteobacteria-10	10	0	0	0	0	0	7	6		13	2.2196e-05
													g__Gayadomonas	s__Gayadomonas_joobiniege	2	5	7	9	8	5	9	6		28	4.78067e-05
													g__Gemmobacter	s__Gemmobacter_megaterium	8	5	14	7	6	5	7	6		24	4.09772e-05
													g__Glaciecola	s__Glaciecola_nitratireducens	0	9	0	0	14	11	7	6		38	6.48805e-05
													g__Halomonas	s__Halomonas_sp._PBN3	20	18	27	27	20	0	21	6		47	8.0247e-05
													g__Unclassified	s__Hapalosiphonaceae_cyanobacterium_JJU2	6	11	10	10	3	5	10	6		24	4.09772e-05
													g__Hydrotalea	s__Hydrotalea_sandarakina	5	6	11	7	3	10	5	6		24	4.09772e-05
													g__Idiomarina	s__Idiomarina_xiamenensis	6	0	0	11	0	5	9	6		20	3.41476e-05
													g__Leifsonia	s__Leifsonia_sp._Leaf264	4	11	9	8	7	6	10	6		29	4.95141e-05
													g__Unclassified	s__Lentisphaerae_bacterium_GWF2_57_35	10	8	7	6	7	6	7	6		26	4.43919e-05
													g__Leptolyngbya	s__Leptolyngbya_frigida	11	11	6	0	8	10	5	6		29	4.95141e-05
													g__Leptolyngbya	s__Leptolyngbya_sp._'hensonii'	6	0	9	0	0	6	4	6		16	2.73181e-05
													g__Marasmitruncus	s__Marasmitruncus_massiliensis	14	9	9	15	5	8	8	6		27	4.60993e-05
													g__Marinobacter	s__Marinobacter_vinifirmus	12	8	6	9	5	7	6	6		24	4.09772e-05
													g__Marinomonas	s__Marinomonas_sp._MWYL1	5	4	0	0	4	4	5	6		19	3.24403e-05
													g__Mycobacterium	s__Mycobacterium_sp._E342	7	7	9	10	8	6	17	6		37	6.31731e-05
													g__Mycobacterium	s__Mycobacterium_sp._URHB0044	5	6	14	7	7	4	11	6		28	4.78067e-05
													g__Mycoplasma	s__Mycoplasma_amphoriforme	0	0	0	0	0	0	0	6		6	1.02443e-05
													g__Myxococcus	s__Myxococcus_stipitatus	8	8	7	7	5	6	7	6		24	4.09772e-05
													g__Nevskia	s__Nevskia_soli	5	8	12	7	7	6	6	6		25	4.26846e-05
													g__Nitrosomonas	s__Nitrosomonas_europaea	11	15	16	0	8	9	0	6		23	3.92698e-05
													g__Nitrosomonas	s__Nitrosomonas_eutropha	22	7	7	8	1	0	2	6		9	1.53664e-05
													g__Nocardia	s__Nocardia_altamirensis	8	13	9	20	21	6	11	6		44	7.51248e-05
													g__Nocardioides	s__Nocardioides_sp._CCTCC_AB_2018079	8	9	10	8	8	10	14	6		38	6.48805e-05
													g__Nodularia	s__Nodularia_spumigena	10	11	9	14	11	10	8	6		35	5.97584e-05
													g__Nostoc	s__Nostoc_sp._KVJ20	5	10	9	5	9	5	2	6		22	3.75624e-05
													g__Nostoc	s__Nostoc_sp._'Peltigera_membranacea_cyanobiont'_210A	0	0	0	0	0	0	0	6		6	1.02443e-05
													g__Oceanibacterium	s__Oceanibacterium_hippocampi	11	7	19	12	13	9	5	6		33	5.63436e-05
													g__Oceanibaculum	s__Oceanibaculum_pacificum	7	8	9	5	7	4	8	6		25	4.26846e-05
													g__Oceanicoccus	s__Oceanicoccus_sp._KOV_DT_Chl	3	7	10	5	0	0	0	6		6	1.02443e-05
													g__Oceanisphaera	s__Oceanisphaera_avium	8	10	0	7	4	10	7	6		27	4.60993e-05
													g__Ochrobactrum	s__Ochrobactrum_pituitosum	9	6	7	0	0	5	6	6		17	2.90255e-05
													g__Unclassified	s__Opitutaceae_bacterium_TSB47	0	0	0	0	0	0	0	6		6	1.02443e-05
													g__Orenia	s__Orenia_marismortui	6	8	4	0	0	0	0	6		6	1.02443e-05
													g__Otariodibacter	s__Otariodibacter_oris	8	14	27	14	9	16	20	6		51	8.70765e-05
													g__Paenibacillus	s__Paenibacillus_elgii	5	6	7	0	4	6	15	6		31	5.29288e-05
													g__Paenibacillus	s__Paenibacillus_sp._1011MAR3C5	7	6	8	5	5	4	5	6		20	3.41476e-05
													g__Paenibacillus	s__Paenibacillus_sp._FSL_R7-0273	5	0	8	8	9	5	7	6		27	4.60993e-05
													g__Paludifilum	s__Paludifilum_halophilum	8	8	6	5	6	5	7	6		24	4.09772e-05
													g__Paraglaciecola	s__Paraglaciecola_hydrolytica	0	7	8	13	6	8	11	6		31	5.29288e-05
													g__Parasphingopyxis	s__Parasphingopyxis_lamellibrachiae	6	18	9	7	10	10	5	6		31	5.29288e-05
													g__Pedobacter	s__Pedobacter_glucosidilyticus	0	0	0	0	0	0	0	6		6	1.02443e-05
													g__Pedobacter	s__Pedobacter_sp._BAL39	4	0	16	0	8	15	10	6		39	6.65879e-05
													g__Pedobacter	s__Pedobacter_sp._G11	4	6	8	8	3	4	4	6		17	2.90255e-05
													g__Pedobacter	s__Pedobacter_sp._V48	10	11	11	12	10	10	8	6		34	5.8051e-05
													g__Unclassified	s__Peptostreptococcaceae_bacterium_AS15	7	6	0	8	9	5	7	6		27	4.60993e-05
													g__Unclassified	s__Planctomycetaceae_bacterium_TMED10	5	4	3	14	3	13	6	6		28	4.78067e-05
													g__Unclassified	s__Planctomycetes_bacterium_RBG_13_46_10	7	7	11	7	5	0	5	6		16	2.73181e-05
													g__Pleurocapsa	s__Pleurocapsa_minor	7	6	15	15	4	6	9	6		25	4.26846e-05
													g__Pleurocapsa	s__Pleurocapsa_sp._CCALA_161	6	0	4	14	0	5	7	6		18	3.07329e-05
													g__Promicromonospora	s__Promicromonospora_kroppenstedtii	7	0	8	0	0	0	5	6		11	1.87812e-05
													g__Unclassified	s__Proteobacteria_bacterium_TMED61	4	8	15	0	0	7	10	6		23	3.92698e-05
													g__Pseudanabaena	s__Pseudanabaena_sp.	8	9	7	7	5	7	6	6		24	4.09772e-05
													g__Pseudoflavonifractor	s__Pseudoflavonifractor_sp._AF19-9AC	0	0	0	0	0	0	0	6		6	1.02443e-05
													g__Pseudomonas	s__Pseudomonas_abietaniphila	8	5	3	8	9	8	10	6		33	5.63436e-05
													g__Unclassified	s__Rhizobiales_bacterium_NRL2	4	5	8	5	7	4	4	6		21	3.5855e-05
													g__Unclassified	s__Rhodospirillaceae_bacterium_SYSU_D60014	2	8	4	11	4	0	10	6		20	3.41476e-05
													g__Unclassified	s__Rickettsiaceae_bacterium	12	19	11	2	12	2	4	6		24	4.09772e-05
													g__Rudaea	s__Rudaea_cellulosilytica	6	10	0	9	4	6	0	6		16	2.73181e-05
													g__Ruminiclostridium	s__Ruminiclostridium_sufflavum	0	7	8	11	8	0	0	6		14	2.39033e-05
													g__Salinibacter	s__Salinibacter_sp._10B	8	0	0	6	6	5	0	6		17	2.90255e-05
													g__Salipaludibacillus	s__Salipaludibacillus_neizhouensis	4	4	4	4	0	0	3	6		9	1.53664e-05
													g__Salipiger	s__Salipiger_bermudensis	0	0	9	4	0	3	0	6		9	1.53664e-05
													g__Simplicispira	s__Simplicispira_psychrophila	7	5	5	9	6	6	9	6		27	4.60993e-05
													g__Sphingobium	s__Sphingobium_sp._EO9	8	6	11	12	0	2	7	6		15	2.56107e-05
													g__Unclassified	s__Spirochaetes_bacterium	10	14	8	4	8	9	11	6		34	5.8051e-05
													g__Unclassified	s__Spirochaetes_bacterium_RBG_13_68_11	11	13	8	6	3	5	10	6		24	4.09772e-05
													g__Unclassified	s__Spirochaetes_bacterium_RBG_16_49_21	6	7	7	9	0	6	6	6		18	3.07329e-05
													g__Streptococcus	s__Streptococcus_dysgalactiae	7	9	10	21	8	0	2	6		16	2.73181e-05
													g__Streptomyces	s__Streptomyces_alni	6	3	7	10	5	5	9	6		25	4.26846e-05
													g__Streptomyces	s__Streptomyces_sp._ADI95-16	4	14	7	10	9	13	0	6		28	4.78067e-05
													g__Streptomyces	s__Streptomyces_yerevanensis	9	5	6	7	4	8	11	6		29	4.95141e-05
													g__Terribacillus	s__Terribacillus_halophilus	0	0	6	0	0	0	4	6		10	1.70738e-05
													g__Thermanaerovibrio	s__Thermanaerovibrio_velox	11	14	13	11	5	2	12	6		25	4.26846e-05
													g__Thermotalea	s__Thermotalea_metallivorans	5	6	9	8	9	3	8	6		26	4.43919e-05
													g__Thioalkalivibrio	s__Thioalkalivibrio_thiocyanodenitrificans	18	3	15	0	10	9	8	6		33	5.63436e-05
													g__Tindallia	s__Tindallia_californiensis	9	0	0	0	0	0	8	6		14	2.39033e-05
													g__Tolypothrix	s__Tolypothrix_sp._NIES-4075	6	11	4	11	6	6	6	6		24	4.09772e-05
													g__Thermobaculum	s__uncultured_Thermobaculum_sp.	15	9	6	11	9	6	12	6		33	5.63436e-05
													g__Wolbachia	s__Wolbachia_endosymbiont_of_Dactylopius_coccus	4	10	14	11	6	13	0	6		25	4.26846e-05
													g__Woodsholea	s__Woodsholea_maritima	0	0	0	0	0	0	0	6		6	1.02443e-05
													g__Unclassified	s__Zetaproteobacteria_bacterium	0	7	0	11	9	0	24	6		39	6.65879e-05
													g__Actinokineospora	s__Actinokineospora_bangkokensis	0	0	10	16	8	0	0	5		13	2.2196e-05
													g__Actinomyces	s__Actinomyces_graevenitzii	0	8	11	0	4	0	6	5		15	2.56107e-05
													g__Alicyclobacillus	s__Alicyclobacillus_pomorum	5	9	11	10	0	9	8	5		22	3.75624e-05
													g__Alicyclobacillus	s__Alicyclobacillus_vulcanalis	0	7	8	8	7	8	9	5		29	4.95141e-05
													g__Aliivibrio	s__Aliivibrio_fischeri	6	13	10	9	7	5	11	5		28	4.78067e-05
													g__Aphanothece	s__Aphanothece_sacrum	6	7	7	7	0	4	7	5		16	2.73181e-05
													g__Archangium	s__Archangium_sp._Cb_G35	7	7	10	9	0	8	7	5		20	3.41476e-05
													g__Ardenticatena	s__Ardenticatena_maritima	0	0	4	0	6	0	0	5		11	1.87812e-05
													g__Unclassified	s__Armatimonadetes_bacterium_CP1_7O	0	0	6	7	8	6	0	5		19	3.24403e-05
													g__Azorhizobium	s__Azorhizobium_sp._35-67-5	4	10	6	9	6	5	6	5		22	3.75624e-05
													g__Unclassified	s__Bacteroidales_bacterium_KA00251	10	4	12	8	3	3	4	5		15	2.56107e-05
													g__Unclassified	s__Bacteroidetes_bacterium_GWA2_32_17	0	0	0	0	0	0	0	5		5	8.53691e-06
													g__Bordetella	s__Bordetella_trematum	0	6	6	7	5	5	0	5		15	2.56107e-05
													g__Brachyspira	s__Brachyspira_hyodysenteriae	0	0	0	0	0	0	0	5		5	8.53691e-06
													g__Bradyrhizobium	s__Bradyrhizobium_manausense	5	0	8	9	5	0	0	5		10	1.70738e-05
													g__Bradyrhizobium	s__Bradyrhizobium_vignae	6	0	0	0	0	0	0	5		5	8.53691e-06
													g__Brevibacillus	s__Brevibacillus_invocatus	5	8	9	12	4	5	9	5		23	3.92698e-05
													g__Brevibacillus	s__Brevibacillus_massiliensis	8	15	12	17	16	9	16	5		46	7.85396e-05
													g__Burkholderia	s__Burkholderia_pseudomallei	5	0	6	7	4	8	3	5		20	3.41476e-05
													g__Butyricimonas	s__Butyricimonas_sp._Marseille-P3923	4	10	6	6	0	3	2	5		10	1.70738e-05
													g__Unclassified	s__candidate_division_TM6_bacterium_GW2011_GWE2_31_21	0	6	14	13	0	0	0	5		5	8.53691e-06
													g__Unclassified	s__candidate_division_WOR_3_bacterium_SM23_60	4	0	7	6	3	0	2	5		10	1.70738e-05
													g__Unclassified	s__Candidatus_Coatesbacteria_bacterium	0	0	6	5	0	6	4	5		15	2.56107e-05
													g__Candidatus_Kentron	s__Candidatus_Kentron_sp._TUN	6	8	9	10	13	12	9	5		39	6.65879e-05
													g__Unclassified	s__Candidatus_Pacebacteria_bacterium_CG10_big_fil_rev_8_21_14_0_10_40_26	0	0	8	0	5	0	11	5		21	3.5855e-05
													g__Unclassified	s__Candidatus_Peregrinibacteria_bacterium_CG_4_10_14_0_2_um_filter_43_11	6	12	5	14	6	3	13	5		27	4.60993e-05
													g__Candidatus_Sulfopaludibacter	s__Candidatus_Sulfopaludibacter_sp._SbA4	8	12	11	4	6	3	9	5		23	3.92698e-05
													g__Terasakiella	s__Candidatus_Terasakiella_magnetica	3	11	11	12	4	0	4	5		13	2.2196e-05
													g__Unclassified	s__Candidatus_Thermofonsia_bacterium	0	7	18	11	9	5	7	5		26	4.43919e-05
													g__Cellulomonas	s__Cellulomonas_sp._URHD0024	6	11	15	4	9	10	7	5		31	5.29288e-05
													g__Unclassified	s__Chloroflexi_bacterium_RBG_16_68_14	5	0	7	5	6	0	5	5		16	2.73181e-05
													g__Chryseobacterium	s__Chryseobacterium_arthrosphaerae	5	6	10	10	9	7	9	5		30	5.12215e-05
													g__Clostridium	s__Clostridium_cadaveris	4	2	6	13	10	7	9	5		31	5.29288e-05
													g__Colwellia	s__Colwellia_psychrerythraea	11	6	17	7	9	10	5	5		29	4.95141e-05
													g__Corallococcus	s__Corallococcus_sp._H22C18031201	11	11	14	13	9	4	13	5		31	5.29288e-05
													g__Cronobacter	s__Cronobacter_sakazakii	0	0	0	0	0	0	0	5		5	8.53691e-06
													g__Unclassified	s__Dehalococcoidia_bacterium	12	19	23	18	9	14	14	5		42	7.171e-05
													g__Desulfobacterium	s__Desulfobacterium_vacuolatum	0	15	10	0	7	0	7	5		19	3.24403e-05
													g__Falsibacillus	s__Falsibacillus_sp._GY_10110	6	0	8	0	0	0	7	5		12	2.04886e-05
													g__Fibrobacter	s__Fibrobacter_sp._UWB2	0	0	0	0	0	0	0	5		5	8.53691e-06
													g__Fischerella	s__Fischerella_sp._PCC_9605	2	3	5	7	0	0	3	5		8	1.36591e-05
													g__Gluconobacter	s__Gluconobacter_oxydans	3	11	14	6	5	6	7	5		23	3.92698e-05
													g__Helicobacter	s__Helicobacter_saguini	7	8	6	6	9	11	7	5		32	5.46362e-05
													g__Hydrococcus	s__Hydrococcus_rivularis	5	4	5	0	0	11	5	5		21	3.5855e-05
													g__Hyphomicrobium	s__Hyphomicrobium_denitrificans	0	11	14	12	10	7	0	5		22	3.75624e-05
													g__Leptospira	s__Leptospira_sp._YH101	11	4	10	3	5	6	7	5		23	3.92698e-05
													g__Luteibacter	s__Luteibacter_sp._UNCMF366Tsu5.1	11	17	4	12	5	5	11	5		26	4.43919e-05
													g__Melghirimyces	s__Melghirimyces_profundicolus	9	4	5	7	4	3	5	5		17	2.90255e-05
													g__Mesoaciditoga	s__Mesoaciditoga_lauensis	0	4	3	0	0	4	4	5		13	2.2196e-05
													g__Microcoleus	s__Microcoleus_vaginatus	6	0	7	0	4	4	0	5		13	2.2196e-05
													g__Muribaculum	s__Muribaculum_sp._An289	4	12	8	10	4	3	11	5		23	3.92698e-05
													g__Mycobacterium	s__Mycobacterium_sp._E802	8	7	10	7	0	5	7	5		17	2.90255e-05
													g__Mycoplasma	s__Mycoplasma_penetrans	0	0	0	0	41	0	0	5		46	7.85396e-05
													g__Neisseria	s__Neisseria_dentiae	5	3	15	6	6	4	3	5		18	3.07329e-05
													g__Neochlamydia	s__Neochlamydia_sp._EPS4	6	9	9	7	5	2	3	5		15	2.56107e-05
													g__Nitrosomonas	s__Nitrosomonas_halophila	0	7	21	4	8	3	6	5		22	3.75624e-05
													g__Nostoc	s__Nostoc_carneum	0	8	0	0	5	1	0	5		11	1.87812e-05
													g__Oceanicola	s__Oceanicola_litoreus	0	4	10	0	0	5	7	5		17	2.90255e-05
													g__Unclassified	s__Opitutae_bacterium_TMED102	10	8	11	8	7	5	5	5		22	3.75624e-05
													g__Pacificimonas	s__Pacificimonas_flava	10	12	3	17	7	13	14	5		39	6.65879e-05
													g__Paenibacillus	s__Paenibacillus_sp._cl123	3	4	6	6	0	5	4	5		14	2.39033e-05
													g__Paenibacillus	s__Paenibacillus_sp._P22	0	6	10	5	5	8	6	5		24	4.09772e-05
													g__Parabacteroides	s__Parabacteroides_chinchillae	8	8	6	6	0	6	0	5		11	1.87812e-05
													g__Unclassified	s__Pelagibacteraceae_bacterium_TMED237	6	6	9	8	7	6	9	5		27	4.60993e-05
													g__Phascolarctobacterium	s__Phascolarctobacterium_sp._CAG:266	3	0	0	0	0	0	0	5		5	8.53691e-06
													g__Phormidium	s__Phormidium_sp._HE10JO	4	8	9	6	5	6	4	5		20	3.41476e-05
													g__Planktothrix	s__Planktothrix_serta	0	0	0	0	0	0	6	5		11	1.87812e-05
													g__Pseudomonas	s__Pseudomonas_sp._UW4	10	4	8	10	11	14	12	5		42	7.171e-05
													g__Pseudomonas	s__Pseudomonas_thermotolerans	12	13	8	11	5	13	7	5		30	5.12215e-05
													g__Psychroflexus	s__Psychroflexus_aestuariivivens	4	8	8	5	8	6	3	5		22	3.75624e-05
													g__Rhizobium	s__Rhizobium_sp._JAB6	8	4	13	5	7	5	8	5		25	4.26846e-05
													g__Rhodoplanes	s__Rhodoplanes_piscinae	2	0	12	11	9	10	6	5		30	5.12215e-05
													g__Robiginitalea	s__Robiginitalea_myxolifaciens	3	12	0	8	10	9	5	5		29	4.95141e-05
													g__Rodentibacter	s__Rodentibacter_mrazii	0	0	7	4	0	2	8	5		15	2.56107e-05
													g__Roseibium	s__Roseibium_sp._TrichSKD4	0	9	10	10	6	3	7	5		21	3.5855e-05
													g__Shewanella	s__Shewanella_sp._TH2012	3	0	13	0	7	0	0	5		12	2.04886e-05
													g__Shewanella	s__Shewanella_waksmanii	5	9	5	10	7	6	8	5		26	4.43919e-05
													g__Sphingorhabdus	s__Sphingorhabdus_sp._EL138	5	11	10	5	4	2	5	5		16	2.73181e-05
													g__Spirochaeta	s__Spirochaeta_sp._LUC14_002_19_P3	5	14	10	6	8	5	7	5		25	4.26846e-05
													g__Unclassified	s__Spirochaetes_bacterium_GWB1_27_13	0	0	0	0	0	0	0	5		5	8.53691e-06
													g__Streptococcus	s__Streptococcus_ictaluri	3	6	10	7	2	3	3	5		13	2.2196e-05
													g__Streptococcus	s__Streptococcus_phocae	4	5	6	6	0	6	5	5		16	2.73181e-05
													g__Streptomyces	s__Streptomyces_sp._B9173	5	0	10	7	7	0	7	5		19	3.24403e-05
													g__Streptomyces	s__Streptomyces_sp._e14	4	6	8	10	5	2	0	5		12	2.04886e-05
													g__Sulfurovum	s__Sulfurovum_sp.	11	1	4	5	4	0	6	5		15	2.56107e-05
													g__Unclassified	s__Syntrophorhabdaceae_bacterium_PtaU1.Bin034	0	0	0	0	0	0	0	5		5	8.53691e-06
													g__Treponema	s__Treponema_denticola	0	0	0	0	0	0	0	5		5	8.53691e-06
													g__Unclassified	s__uncultured_bacterium_(gcode_4)	0	5	9	9	0	3	2	5		10	1.70738e-05
													g__Unclassified	s__Verrucomicrobia_bacterium_LW23	4	5	7	3	0	9	4	5		18	3.07329e-05
													g__Unclassified	s__Victivallales_bacterium_CCUG_44730	0	0	0	0	0	0	0	5		5	8.53691e-06
													g__Wolbachia	s__Wolbachia_pipientis	17	0	7	12	11	12	19	5		47	8.0247e-05
													g__Unclassified	s__Acidimicrobiaceae_bacterium	13	18	6	7	3	5	5	4		17	2.90255e-05
													g__Unclassified	s__Acidobacteria_bacterium_13_1_20CM_3_58_11	9	8	7	6	6	5	6	4		21	3.5855e-05
													g__Unclassified	s__Acidobacteria_bacterium_13_2_20CM_57_17	8	9	12	0	7	7	6	4		24	4.09772e-05
													g__Unclassified	s__Acidobacteria_bacterium_KBS_146	4	7	8	3	5	0	0	4		9	1.53664e-05
													g__Unclassified	s__Acidobacteria_bacterium_OLB17	0	0	0	0	0	4	0	4		8	1.36591e-05
													g__Anabaena	s__Anabaena_sp._90	4	7	12	7	7	9	9	4		29	4.95141e-05
													g__Unclassified	s__Anaerolineae_bacterium_CG2_30_64_16	0	0	0	0	0	7	0	4		11	1.87812e-05
													g__Anaeromassilibacillus	s__Anaeromassilibacillus_senegalensis	7	14	8	10	6	7	10	4		27	4.60993e-05
													g__Aquabacterium	s__Aquabacterium_sp.	7	4	5	8	3	10	4	4		21	3.5855e-05
													g__Asticcacaulis	s__Asticcacaulis_benevestitus	4	6	8	7	3	5	4	4		16	2.73181e-05
													g__Azospirillum	s__Azospirillum_sp._RU38E	13	20	17	25	8	11	6	4		29	4.95141e-05
													g__Bacillus	s__Bacillus_cereus	0	0	0	9	2	0	3	4		9	1.53664e-05
													g__Bacillus	s__Bacillus_ginsengihumi	3	6	5	5	0	2	5	4		11	1.87812e-05
													g__Unclassified	s__Bacteroidetes_bacterium_HLUCCA01	4	6	0	5	0	0	0	4		4	6.82953e-06
													g__Unclassified	s__Bacteroidetes_oral_taxon_274	0	10	6	8	0	0	5	4		9	1.53664e-05
													g__Barnesiella	s__Barnesiella_sp._An22	0	0	0	0	0	0	0	4		4	6.82953e-06
													g__Bartonella	s__Bartonella_sp._I28	11	13	9	7	8	4	7	4		23	3.92698e-05
													g__Unclassified	s__candidate_division_Zixibacteria_bacterium_SM23_73_3	7	5	9	10	6	6	4	4		20	3.41476e-05
													g__Nitrospira	s__Candidatus_Nitrospira_nitrificans	3	0	7	0	6	6	8	4		24	4.09772e-05
													g__Propionivibrio	s__Candidatus_Propionivibrio_aalborgensis	6	11	10	12	8	4	3	4		19	3.24403e-05
													g__Candidatus_Protochlamydia	s__Candidatus_Protochlamydia_amoebophila	6	6	11	10	6	0	4	4		14	2.39033e-05
													g__Candidatus_Thermochlorobacter	s__Candidatus_Thermochlorobacter_aerophilum	9	0	8	0	3	4	0	4		11	1.87812e-05
													g__Capsulimonas	s__Capsulimonas_corticalis	1	15	0	0	3	6	9	4		22	3.75624e-05
													g__Unclassified	s__Clostridiales_bacterium	7	0	0	0	0	0	0	4		4	6.82953e-06
													g__Corynebacterium	s__Corynebacterium_efficiens	4	6	9	7	7	6	9	4		26	4.43919e-05
													g__Curtobacterium	s__Curtobacterium_sp._9128	3	14	6	5	0	0	6	4		10	1.70738e-05
													g__Unclassified	s__Deltaproteobacteria_bacterium_RIFOXYA12_FULL_61_11	8	0	0	7	0	7	0	4		11	1.87812e-05
													g__Desertifilum	s__Desertifilum_sp._IPPAS_B-1220	0	6	10	13	6	3	0	4		13	2.2196e-05
													g__Dictyoglomus	s__Dictyoglomus_turgidum	6	5	13	13	5	7	4	4		20	3.41476e-05
													g__Edaphobacter	s__Edaphobacter_aggregans	14	7	15	6	1	10	14	4		29	4.95141e-05
													g__Endozoicomonas	s__Endozoicomonas_arenosclerae	8	7	8	6	0	0	4	4		8	1.36591e-05
													g__Enhydrobacter	s__Enhydrobacter_aerosaccus	12	13	10	8	6	7	12	4		29	4.95141e-05
													g__Enterococcus	s__Enterococcus_italicus	0	0	0	0	0	0	0	4		4	6.82953e-06
													g__Epulopiscium	s__Epulopiscium_sp._Nele67-Bin005	0	0	0	41	0	9	0	4		13	2.2196e-05
													g__Eubacterium	s__Eubacterium_oxidoreducens	0	0	0	0	4	0	0	4		8	1.36591e-05
													g__Fibrobacter	s__Fibrobacter_sp._UWB3	9	9	10	7	6	4	0	4		14	2.39033e-05
													g__Unclassified	s__Firmicutes_bacterium_HGW-Firmicutes-12	0	4	6	6	4	0	2	4		10	1.70738e-05
													g__Unclassified	s__Flavobacteriaceae_bacterium_Hp12	4	0	0	0	0	3	0	4		7	1.19517e-05
													g__Halanaerobium	s__Halanaerobium_sp.	0	9	0	0	0	0	0	4		4	6.82953e-06
													g__Halomonas	s__Halomonas_saliphila	11	6	6	5	4	0	4	4		12	2.04886e-05
													g__Hespellia	s__Hespellia_stercorisuis	7	5	9	5	5	6	4	4		19	3.24403e-05
													g__Lactobacillus	s__Lactobacillus_reuteri	8	10	11	5	5	4	0	4		13	2.2196e-05
													g__Lewinella	s__Lewinella_persica	9	6	11	7	5	4	5	4		18	3.07329e-05
													g__Limnohabitans	s__Limnohabitans_sp._2KL-17	5	11	10	7	8	5	5	4		22	3.75624e-05
													g__Lutibacter	s__Lutibacter_sp._HS1-25	5	6	7	6	5	5	6	4		20	3.41476e-05
													g__Unclassified	s__Marinifilaceae_bacterium_SPP2	0	3	4	3	0	4	4	4		12	2.04886e-05
													g__Methylovirgula	s__Methylovirgula_sp._4M-Z18	9	5	14	11	7	5	9	4		25	4.26846e-05
													g__Microbispora	s__Microbispora_triticiradicis	0	0	0	0	0	0	6	4		10	1.70738e-05
													g__Micromonospora	s__Micromonospora_sp._CV-4	0	6	0	7	5	5	6	4		20	3.41476e-05
													g__Moheibacter	s__Moheibacter_sediminis	0	0	0	0	0	0	0	4		4	6.82953e-06
													g__Moorella	s__Moorella_thermoacetica	7	0	0	9	4	0	5	4		13	2.2196e-05
													g__Myxococcus	s__Myxococcus_hansupus	0	0	0	15	0	0	5	4		9	1.53664e-05
													g__Nocardia	s__Nocardia_carnea	4	0	3	7	0	5	5	4		14	2.39033e-05
													g__Nostoc	s__Nostoc_sp._CENA543	7	8	9	7	5	4	6	4		19	3.24403e-05
													g__Unclassified	s__Nostocales_cyanobacterium_HT-58-2	3	3	6	7	0	3	4	4		11	1.87812e-05
													g__Oceanicaulis	s__Oceanicaulis_sp._HTCC2633	11	14	0	16	5	4	7	4		20	3.41476e-05
													g__Paraburkholderia	s__Paraburkholderia_bannensis	0	7	5	0	0	0	6	4		10	1.70738e-05
													g__Unclassified	s__Parcubacteria_group_bacterium_CG1_02_41_12	0	2	7	14	6	5	0	4		15	2.56107e-05
													g__Unclassified	s__Phycisphaeraceae_bacterium_TMED231	5	10	9	6	0	3	0	4		7	1.19517e-05
													g__Unclassified	s__Phyllobacteriaceae_bacterium_SYSU_D60010	0	0	10	5	8	5	6	4		23	3.92698e-05
													g__Phyllobacterium	s__Phyllobacterium_myrsinacearum	0	5	8	0	5	4	10	4		23	3.92698e-05
													g__Planktothrix	s__Planktothrix_agardhii	9	5	5	0	4	0	3	4		11	1.87812e-05
													g__Pseudanabaena	s__Pseudanabaena_sp._SR411	3	7	8	5	5	3	4	4		16	2.73181e-05
													g__Rheinheimera	s__Rheinheimera_sp._EpRS3	0	0	0	0	0	0	0	4		4	6.82953e-06
													g__Roseovarius	s__Roseovarius_nubinhibens	8	5	12	16	12	5	9	4		30	5.12215e-05
													g__Salegentibacter	s__Salegentibacter_salegens	0	6	8	3	4	0	6	4		14	2.39033e-05
													g__Sediminispirochaeta	s__Sediminispirochaeta_smaragdinae	5	5	6	10	6	5	5	4		20	3.41476e-05
													g__Solimonas	s__Solimonas_sp._K1W22B-7	6	7	2	6	0	0	0	4		4	6.82953e-06
													g__Sporobacter	s__Sporobacter_termitidis	5	0	7	9	0	4	3	4		11	1.87812e-05
													g__Sporolactobacillus	s__Sporolactobacillus_sp._THM7-4	0	4	0	2	5	0	6	4		15	2.56107e-05
													g__Streptococcus	s__Streptococcus_varani	0	0	0	2	0	0	0	4		4	6.82953e-06
													g__Streptomyces	s__Streptomyces_orinoci	0	3	4	6	0	0	6	4		10	1.70738e-05
													g__Streptomyces	s__Streptomyces_rimosus	0	5	6	6	7	2	7	4		20	3.41476e-05
													g__Tardiphaga	s__Tardiphaga_robiniae	0	0	9	15	8	9	0	4		21	3.5855e-05
													g__Tetragenococcus	s__Tetragenococcus_osmophilus	0	6	9	8	5	0	4	4		13	2.2196e-05
													g__Thermoflavimicrobium	s__Thermoflavimicrobium_sp._FBKL4.011	7	4	9	6	7	4	4	4		19	3.24403e-05
													g__Thiothrix	s__Thiothrix_lacustris	8	6	11	7	7	8	6	4		25	4.26846e-05
													g__Tistrella	s__Tistrella_mobilis	16	3	24	18	78	5	13	4		100	0.000170738
													g__Tychonema	s__Tychonema_bourrellyi	0	5	10	0	0	0	5	4		9	1.53664e-05
													g__Verrucomicrobium	s__Verrucomicrobium_sp._BvORR106	0	3	0	5	0	0	5	4		9	1.53664e-05
													g__Vibrio	s__Vibrio_hangzhouensis	0	1	0	5	0	5	4	4		13	2.2196e-05
													g__Vibrio	s__Vibrio_metschnikovii	0	22	0	12	8	13	0	4		25	4.26846e-05
													g__Alteromonas	s__Alteromonas_sp._U0105	0	0	0	8	0	0	0	3		3	5.12215e-06
													g__Arthrobacter	s__Arthrobacter_woluwensis	6	6	6	6	7	1	4	3		15	2.56107e-05
													g__Azorhizobium	s__Azorhizobium_caulinodans	6	10	7	11	5	0	4	3		12	2.04886e-05
													g__Unclassified	s__bacterium_(Candidatus_Blackallbacteria)_CG18_big_fil_WC_8_21_14_2_50_49_26	10	0	6	5	5	0	0	3		8	1.36591e-05
													g__Unclassified	s__bacterium_D16-50	0	7	8	7	3	6	6	3		18	3.07329e-05
													g__Unclassified	s__Bacteroidetes_bacterium_SW_11_45_7	0	8	0	10	0	4	0	3		7	1.19517e-05
													g__Beggiatoa	s__Beggiatoa_leptomitoformis	7	7	15	8	6	8	9	3		26	4.43919e-05
													g__Bifidobacterium	s__Bifidobacterium_asteroides	15	10	7	7	11	13	10	3		37	6.31731e-05
													g__Bosea	s__Bosea_lathyri	8	7	10	6	3	7	8	3		21	3.5855e-05
													g__Brachyspira	s__Brachyspira_suanatina	0	0	0	5	0	3	0	3		6	1.02443e-05
													g__Unclassified	s__Bradyrhizobiaceae_bacterium	0	12	1	11	6	0	4	3		13	2.2196e-05
													g__Bradyrhizobium	s__Bradyrhizobium_japonicum	5	14	3	7	5	3	6	3		17	2.90255e-05
													g__Brevibacillus	s__Brevibacillus_choshinensis	7	19	15	11	12	10	11	3		36	6.14658e-05
													g__Caldanaerobius	s__Caldanaerobius_polysaccharolyticus	11	4	13	11	13	7	4	3		27	4.60993e-05
													g__Caldithrix	s__Caldithrix_abyssi	5	0	0	0	0	0	0	3		3	5.12215e-06
													g__Calothrix	s__Calothrix_sp._336/3	7	12	5	7	6	6	3	3		18	3.07329e-05
													g__Unclassified	s__candidate_division_Zixibacteria_bacterium	5	8	10	7	3	2	5	3		13	2.2196e-05
													g__Unclassified	s__Candidatus_Firestonebacteria_bacterium_RIFOXYD2_FULL_39_29	7	3	11	7	8	6	5	3		22	3.75624e-05
													g__Candidatus_Methyloumidiphilus	s__Candidatus_Methyloumidiphilus_alinensis	13	3	6	13	0	0	0	3		3	5.12215e-06
													g__Unclassified	s__Candidatus_Moranbacteria_bacterium_GW2011_GWA2_39_41	11	0	7	9	1	10	9	3		23	3.92698e-05
													g__Chitinimonas	s__Chitinimonas_taiwanensis	6	6	6	4	5	5	5	3		18	3.07329e-05
													g__Chroococcidiopsis	s__Chroococcidiopsis_cubana	0	4	6	7	4	4	5	3		16	2.73181e-05
													g__Unclassified	s__Clostridia_bacterium	7	7	8	6	9	5	5	3		22	3.75624e-05
													g__Clostridium	s__Clostridium_celatum	0	8	7	6	5	0	5	3		13	2.2196e-05
													g__Clostridium	s__Clostridium_sp._CAG:568	0	0	0	0	0	0	8	3		11	1.87812e-05
													g__Croceitalea	s__Croceitalea_dokdonensis	0	0	0	0	0	0	0	3		3	5.12215e-06
													g__Cystobacter	s__Cystobacter_ferrugineus	0	0	0	0	0	0	0	3		3	5.12215e-06
													g__Unclassified	s__Deltaproteobacteria_bacterium_CG11_big_fil_rev_8_21_14_0_20_42_23	8	10	8	6	3	7	5	3		18	3.07329e-05
													g__Unclassified	s__Desulfobacteraceae_bacterium_4572_87	14	4	9	12	3	4	4	3		14	2.39033e-05
													g__Desulfobulbus	s__Desulfobulbus_sp._Tol-SR	0	0	0	0	0	0	0	3		3	5.12215e-06
													g__Desulfosporosinus	s__Desulfosporosinus_sp._Tol-M	6	0	4	5	5	0	6	3		14	2.39033e-05
													g__Dinoroseobacter	s__Dinoroseobacter_shibae	0	7	4	0	2	5	5	3		15	2.56107e-05
													g__Emcibacter	s__Emcibacter_congregatus	10	10	8	9	9	3	8	3		23	3.92698e-05
													g__Ensifer	s__Ensifer_aridi	4	6	13	9	3	5	5	3		16	2.73181e-05
													g__Unclassified	s__Firmicutes_bacterium_CAG:345	0	0	0	0	0	0	0	3		3	5.12215e-06
													g__Flexithrix	s__Flexithrix_dorotheae	0	0	5	0	0	0	10	3		13	2.2196e-05
													g__Geitlerinema	s__Geitlerinema_sp._PCC_7105	0	6	7	3	0	3	0	3		6	1.02443e-05
													g__Idiomarina	s__Idiomarina_sp._OT37-5b	0	0	5	0	5	0	0	3		8	1.36591e-05
													g__Unclassified	s__Ignavibacteria_bacterium_CG2_30_36_16	8	5	8	7	5	5	7	3		20	3.41476e-05
													g__Labilibaculum	s__Labilibaculum_filiforme	9	16	5	10	0	8	12	3		23	3.92698e-05
													g__Unclassified	s__Lachnospiraceae_bacterium_Marseille-P3773	0	0	0	0	0	0	0	3		3	5.12215e-06
													g__Levilinea	s__Levilinea_saccharolytica	0	0	0	0	0	4	4	3		11	1.87812e-05
													g__Marinimicrobium	s__Marinimicrobium_agarilyticum	6	12	11	3	7	3	4	3		17	2.90255e-05
													g__Mesorhizobium	s__Mesorhizobium_sp.	13	13	11	15	6	5	9	3		23	3.92698e-05
													g__Methyloceanibacter	s__Methyloceanibacter_superfactus	15	12	9	7	12	6	6	3		27	4.60993e-05
													g__Unclassified	s__Methylococcaceae_bacterium_TMED282	0	0	0	0	0	0	0	3		3	5.12215e-06
													g__Micromonospora	s__Micromonospora_saelicesensis	5	3	4	0	0	0	0	3		3	5.12215e-06
													g__Mucilaginibacter	s__Mucilaginibacter_pedocola	0	6	5	17	0	0	0	3		3	5.12215e-06
													g__Muricauda	s__Muricauda_lutaonensis	0	0	0	0	0	0	0	3		3	5.12215e-06
													g__Mycobacterium	s__Mycobacterium_xenopi	0	9	0	3	0	0	10	3		13	2.2196e-05
													g__Mycoplasma	s__Mycoplasma_alligatoris	0	0	0	0	0	0	0	3		3	5.12215e-06
													g__Mycoplasma	s__Mycoplasma_fermentans	0	0	0	0	3	0	0	3		6	1.02443e-05
													g__Mycoplasma	s__Mycoplasma_testudinis	0	0	0	0	8	0	0	3		11	1.87812e-05
													g__Nitrospira	s__Nitrospira_cf._moscoviensis_SBR1015	4	9	9	8	3	5	0	3		11	1.87812e-05
													g__Nitrospira	s__Nitrospira_moscoviensis	5	4	8	7	8	5	5	3		21	3.5855e-05
													g__Nocardia	s__Nocardia_speluncae	6	3	13	10	3	4	7	3		17	2.90255e-05
													g__Oceanobacillus	s__Oceanobacillus_sp._160	0	0	0	0	0	0	0	3		3	5.12215e-06
													g__Paenibacillus	s__Paenibacillus_sp._Soil787	46	24	20	33	9	2	0	3		14	2.39033e-05
													g__Parachlamydia	s__Parachlamydia_sp.	3	9	9	0	5	0	11	3		19	3.24403e-05
													g__Planktothrix	s__Planktothrix_paucivesiculata	5	15	15	8	0	6	0	3		9	1.53664e-05
													g__Unclassified	s__Pseudomonadales_bacterium	7	6	6	5	4	5	7	3		19	3.24403e-05
													g__Pseudomonas	s__Pseudomonas_aestusnigri	2	5	8	3	5	0	8	3		16	2.73181e-05
													g__Pseudonocardia	s__Pseudonocardia_thermophila	0	4	0	0	5	0	0	3		8	1.36591e-05
													g__Rhizobium	s__Rhizobium_leguminosarum	3	10	8	9	6	4	6	3		19	3.24403e-05
													g__Rhodobacter	s__Rhodobacter_sp._CCB-MM2	5	4	6	0	3	7	6	3		19	3.24403e-05
													g__Rhodopirellula	s__Rhodopirellula_baltica	7	9	6	7	0	0	13	3		16	2.73181e-05
													g__Unclassified	s__Rhodospirillaceae_bacterium_SYSU_D60015	0	3	13	20	3	3	19	3		28	4.78067e-05
													g__Sporanaerobacter	s__Sporanaerobacter_acetigenes	7	6	8	7	6	0	0	3		9	1.53664e-05
													g__Streptomyces	s__Streptomyces_sp._PBH53	5	6	0	5	3	5	3	3		14	2.39033e-05
													g__Streptomyces	s__Streptomyces_sp._TLI_146	0	6	8	6	3	0	0	3		6	1.02443e-05
													g__Sulfuriferula	s__Sulfuriferula_multivorans	5	6	5	4	3	0	2	3		8	1.36591e-05
													g__Synechococcus	s__Synechococcus_sp._JA-2-3B'a(2-13)	4	7	9	0	2	8	0	3		13	2.2196e-05
													g__Synechococcus	s__Synechococcus_sp._P1	5	0	0	0	0	3	0	3		6	1.02443e-05
													g__Vibrio	s__Vibrio_sp._2017V-1176	6	2	7	7	0	0	0	3		3	5.12215e-06
													g__Wenzhouxiangella	s__Wenzhouxiangella_sediminis	0	5	7	7	8	3	9	3		23	3.92698e-05
													g__Acidimicrobium	s__Acidimicrobium_sp._BACL27_MAG-120823-bin4	6	6	18	18	5	3	4	2		14	2.39033e-05
													g__Actinomyces	s__Actinomyces_oris	0	4	8	8	0	0	3	2		5	8.53691e-06
													g__Amantichitinum	s__Amantichitinum_ursilacus	9	7	4	0	0	3	2	2		7	1.19517e-05
													g__Aquimarina	s__Aquimarina_megaterium	8	13	8	6	5	8	6	2		21	3.5855e-05
													g__Bacillus	s__Bacillus_acidiproducens	0	0	0	0	0	0	0	2		2	3.41476e-06
													g__Bernardetia	s__Bernardetia_litoralis	0	0	0	0	0	0	0	2		2	3.41476e-06
													g__Blastopirellula	s__Blastopirellula_marina	5	3	0	0	0	0	0	2		2	3.41476e-06
													g__Brevibacillus	s__Brevibacillus_laterosporus	0	0	0	0	0	0	0	2		2	3.41476e-06
													g__Achromatium	s__Candidatus_Achromatium_palustre	0	11	15	5	1	11	0	2		14	2.39033e-05
													g__Unclassified	s__Candidatus_Aminicenantes_bacterium_RBG_16_63_16	0	9	16	9	8	1	3	2		14	2.39033e-05
													g__Unclassified	s__Candidatus_Blackburnbacteria_bacterium_RIFCSPLOWO2_01_FULL_41_27	0	6	0	0	0	0	0	2		2	3.41476e-06
													g__Cellulosilyticum	s__Cellulosilyticum_sp._I15G10I2	0	0	5	0	0	6	6	2		14	2.39033e-05
													g__Unclassified	s__Clostridiales_bacterium_43-6	0	0	0	0	0	0	0	2		2	3.41476e-06
													g__Unclassified	s__Deltaproteobacteria_bacterium_13_1_40CM_68_24	10	4	15	12	7	8	8	2		25	4.26846e-05
													g__Unclassified	s__Desulfobacteraceae_bacterium_IS3	7	17	21	14	8	10	16	2		36	6.14658e-05
													g__Entomoplasma	s__Entomoplasma_lucivorax	0	0	0	0	0	0	0	2		2	3.41476e-06
													g__Unclassified	s__Entomoplasmatales_bacterium_EntAcro1	0	0	0	0	0	0	0	2		2	3.41476e-06
													g__Eubacterium	s__Eubacterium_callanderi	0	0	0	0	0	0	0	2		2	3.41476e-06
													g__Flavobacterium	s__Flavobacterium_cupreum	7	17	15	6	3	5	0	2		10	1.70738e-05
													g__Flectobacillus	s__Flectobacillus_sp._BAB-3569	0	0	10	6	4	4	5	2		15	2.56107e-05
													g__Unclassified	s__Gammaproteobacteria_bacterium_HGW-Gammaproteobacteria-4	0	6	0	5	5	8	10	2		25	4.26846e-05
													g__Lactococcus	s__Lactococcus_lactis	0	0	0	0	0	0	0	2		2	3.41476e-06
													g__Lewinella	s__Lewinella_cohaerens	14	8	13	0	14	11	10	2		37	6.31731e-05
													g__Magnetospira	s__Magnetospira_sp._QH-2	11	0	7	0	8	0	0	2		10	1.70738e-05
													g__Unclassified	s__Muribaculaceae_bacterium_Isolate-037_(Harlan)	11	0	14	7	4	5	5	2		16	2.73181e-05
													g__Mycobacterium	s__Mycobacterium_sp._852002-51057_SCH5723018	12	8	0	0	3	5	5	2		15	2.56107e-05
													g__Mycoplasma	s__Mycoplasma_pneumoniae	0	0	0	0	0	0	0	2		2	3.41476e-06
													g__Neptuniibacter	s__Neptuniibacter_caesariensis	0	0	0	0	0	0	0	2		2	3.41476e-06
													g__Nocardia	s__Nocardia_mexicana	0	5	0	9	6	7	0	2		15	2.56107e-05
													g__Nocardioides	s__Nocardioides_sp._Soil777	4	5	5	5	0	0	0	2		2	3.41476e-06
													g__Oceanicola	s__Oceanicola_sp._HL-35	0	0	0	0	0	0	0	2		2	3.41476e-06
													g__Petroclostridium	s__Petroclostridium_xylanilyticum	0	0	0	0	0	0	0	2		2	3.41476e-06
													g__Phycicoccus	s__Phycicoccus_jejuensis	7	5	5	7	5	7	3	2		17	2.90255e-05
													g__Pirellula	s__Pirellula_sp._SH-Sr6A	0	0	0	0	0	0	0	2		2	3.41476e-06
													g__Unclassified	s__Prolixibacteraceae_bacterium_XSD2	8	13	13	0	6	3	9	2		20	3.41476e-05
													g__Pusillimonas	s__Pusillimonas_caeni	3	9	4	0	0	6	5	2		13	2.2196e-05
													g__Silanimonas	s__Silanimonas_lenta	0	0	0	0	0	0	0	2		2	3.41476e-06
													g__Unclassified	s__Solemya_pervernicosa_gill_symbiont	0	2	14	13	0	2	14	2		18	3.07329e-05
													g__Spiroplasma	s__Spiroplasma_alleghenense	0	0	0	0	0	0	0	2		2	3.41476e-06
													g__Spiroplasma	s__Spiroplasma_eriocheiris	0	0	0	0	0	0	0	2		2	3.41476e-06
													g__Streptomyces	s__Streptomyces_glauciniger	0	0	0	0	0	0	0	2		2	3.41476e-06
													g__Succiniclasticum	s__Succiniclasticum_ruminis	9	6	9	8	7	0	10	2		19	3.24403e-05
													g__Tamlana	s__Tamlana_sedimentorum	0	0	0	0	0	0	0	2		2	3.41476e-06
													g__Ulvibacter	s__Ulvibacter_sp._LPB0005	0	0	0	0	0	0	0	2		2	3.41476e-06
													g__Vibrio	s__Vibrio_cholerae	0	0	7	7	0	0	0	2		2	3.41476e-06
													g__Vibrio	s__Vibrio_galatheae	0	0	7	0	0	0	0	2		2	3.41476e-06
													g__Woeseia	s__Woeseia_oceani	0	0	0	0	0	0	4	2		6	1.02443e-05
													g__Unclassified	s__Comamonadaceae_bacterium	8	4	9	5	0	0	3	1		4	6.82953e-06
													g__Epulopiscium	s__Epulopiscium_sp._Nuni2H_MBin003	0	0	0	0	0	0	0	1		1	1.70738e-06
													g__Flagellimonas	s__Flagellimonas_flava	0	0	0	0	0	0	0	1		1	1.70738e-06
													g__Methylomonas	s__Methylomonas_sp._LWB	0	0	0	0	0	0	0	1		1	1.70738e-06
													g__Mycoplasma	s__Mycoplasma_maculosum	0	0	0	0	0	0	0	1		1	1.70738e-06
													g__Winogradskyella	s__Winogradskyella_jejuensis	0	0	0	0	0	0	0	1		1	1.70738e-06
													g__Yersinia	s__Yersinia_frederiksenii	0	0	0	0	0	0	0	1		1	1.70738e-06
													g__Lachnoclostridium	s__[Clostridium]_hylemonae	9	15	17	9	12	19	11	0		42	7.171e-05
													g__Unclassified	s__[Clostridium]_paradoxum	0	0	0	0	0	0	0	0		0	0
													g__Pluralibacter	s__[Enterobacter]_lignolyticus	0	0	0	0	0	0	0	0		0	0
													g__Abyssicoccus	s__Abyssicoccus_albus	0	0	0	0	0	0	0	0		0	0
													g__Acaryochloris	s__Acaryochloris_marina	7	1	7	5	0	0	6	0		6	1.02443e-05
													g__Acetobacter	s__Acetobacter_malorum	2	5	0	0	0	0	0	0		0	0
													g__Acetobacter	s__Acetobacter_senegalensis	0	0	0	0	0	0	0	0		0	0
													g__Acetobacterium	s__Acetobacterium_bakii	0	0	0	0	0	0	0	0		0	0
													g__Acholeplasma	s__Acholeplasma_granularum	0	0	0	0	0	0	0	0		0	0
													g__Acholeplasma	s__Acholeplasma_modicum	0	0	0	0	0	0	0	0		0	0
													g__Acholeplasma	s__Acholeplasma_multilocale	0	0	0	0	0	0	0	0		0	0
													g__Achromobacter	s__Achromobacter_sp._2789STDY5608615	0	0	0	0	0	0	0	0		0	0
													g__Acidihalobacter	s__Acidihalobacter_prosperus	0	0	0	0	0	0	0	0		0	0
													g__Unclassified	s__Acidimicrobiales_bacterium_MED-G01	0	8	10	7	0	0	7	0		7	1.19517e-05
													g__Acidithiobacillus	s__Acidithiobacillus_sp._CJ-2	0	0	9	7	0	0	5	0		5	8.53691e-06
													g__Acidithiobacillus	s__Acidithiobacillus_thiooxidans	4	8	0	4	6	12	7	0		25	4.26846e-05
													g__Unclassified	s__Acidobacteria_bacterium_13_1_40CM_2_68_5	13	0	0	0	0	8	0	0		8	1.36591e-05
													g__Unclassified	s__Acidobacteria_bacterium_13_1_40CM_3_55_6	0	0	0	0	0	6	0	0		6	1.02443e-05
													g__Unclassified	s__Acidobacteria_bacterium_13_1_40CM_4_69_4	5	4	0	6	0	0	4	0		4	6.82953e-06
													g__Unclassified	s__Acidobacteria_bacterium_RBG_13_68_16	0	0	0	0	0	2	0	0		2	3.41476e-06
													g__Unclassified	s__Acidobacteria_bacterium_RBG_16_68_9	0	0	2	0	0	0	0	0		0	0
													g__Unclassified	s__Acidobacteria_bacterium_RIFCSPHIGHO2_01_FULL_67_28	0	0	0	0	0	2	0	0		2	3.41476e-06
													g__Acidobacterium	s__Acidobacterium_ailaaui	3	4	8	0	4	7	4	0		15	2.56107e-05
													g__Acidobacterium	s__Acidobacterium_capsulatum	0	0	0	0	0	0	0	0		0	0
													g__Acidovorax	s__Acidovorax_konjaci	0	0	3	0	7	1	0	0		8	1.36591e-05
													g__Acidovorax	s__Acidovorax_sp._JS42	0	0	0	0	0	0	0	0		0	0
													g__Acinetobacter	s__Acinetobacter_nosocomialis	6	0	0	0	0	0	0	0		0	0
													g__Acinetobacter	s__Acinetobacter_schindleri	0	0	0	0	0	0	0	0		0	0
													g__Acinetobacter	s__Acinetobacter_sp._WCHAc060041	0	0	0	0	0	0	0	0		0	0
													g__Actinobacillus	s__Actinobacillus_pleuropneumoniae	0	0	0	0	0	0	0	0		0	0
													g__Unclassified	s__Actinobacteria_bacterium_IMCC26207	16	5	0	0	8	16	12	0		36	6.14658e-05
													g__Unclassified	s__Actinobacteria_bacterium_OK074	0	0	3	0	0	0	0	0		0	0
													g__Actinomadura	s__Actinomadura_meyerae	0	0	0	0	0	0	0	0		0	0
													g__Actinomadura	s__Actinomadura_umbrina	0	0	4	0	0	0	0	0		0	0
													g__Adhaeribacter	s__Adhaeribacter_aquaticus	0	0	0	0	0	0	0	0		0	0
													g__Aerococcus	s__Aerococcus_urinae	0	0	0	4	4	0	0	0		4	6.82953e-06
													g__Aeromonas	s__Aeromonas_dhakensis	430	0	0	0	0	3	0	0		3	5.12215e-06
													g__Aeromonas	s__Aeromonas_piscicola	0	2	0	0	0	0	0	0		0	0
													g__Aestuariimicrobium	s__Aestuariimicrobium_kwangyangense	0	0	2	0	0	0	0	0		0	0
													g__Aestuariispira	s__Aestuariispira_insulae	0	0	0	0	0	0	0	0		0	0
													g__Afifella	s__Afifella_pfennigii	0	0	0	0	0	0	0	0		0	0
													g__Ahrensia	s__Ahrensia_kielensis	0	0	0	0	0	0	2	0		2	3.41476e-06
													g__Alcaligenes	s__Alcaligenes_faecalis	0	0	3	0	0	0	0	0		0	0
													g__Alcanivorax	s__Alcanivorax_dieselolei	0	0	0	0	0	0	0	0		0	0
													g__Algoriphagus	s__Algoriphagus_zhangzhouensis	0	0	0	16	0	18	0	0		18	3.07329e-05
													g__Alicyclobacillus	s__Alicyclobacillus_acidiphilus	8	0	0	0	0	0	0	0		0	0
													g__Aliifodinibius	s__Aliifodinibius_sp._WN023	13	0	23	16	0	0	0	0		0	0
													g__Aliiglaciecola	s__Aliiglaciecola_lipolytica	0	0	5	0	0	0	0	0		0	0
													g__Aliiroseovarius	s__Aliiroseovarius_crassostreae	0	0	0	0	0	0	0	0		0	0
													g__Aliiroseovarius	s__Aliiroseovarius_pelagivivens	9	17	0	0	12	0	0	0		12	2.04886e-05
													g__Alkalinema	s__Alkalinema_sp._CACIAM_70d	0	0	0	2	0	0	0	0		0	0
													g__Alkalispirochaeta	s__Alkalispirochaeta_alkalica	0	0	0	0	0	0	0	0		0	0
													g__Allobaculum	s__Allobaculum_stercoricanis	0	0	0	0	0	0	0	0		0	0
													g__Unclassified	s__alpha_proteobacterium_Q-1	0	0	0	0	0	0	0	0		0	0
													g__Unclassified	s__Alphaproteobacteria_bacterium_CG1_02_46_17	0	0	0	0	0	0	7	0		7	1.19517e-05
													g__Unclassified	s__Alphaproteobacteria_bacterium_TMED54	0	0	0	0	0	0	0	0		0	0
													g__Unclassified	s__Alteromonadales_bacterium_alter-6D02	0	0	6	0	0	0	0	0		0	0
													g__Alteromonas	s__Alteromonas_sp._KUL49	0	0	0	0	0	0	0	0		0	0
													g__Amphibacillus	s__Amphibacillus_sediminis	0	0	0	0	0	0	0	0		0	0
													g__Amphiplicatus	s__Amphiplicatus_metriothermophilus	0	0	0	6	0	0	0	0		0	0
													g__Amycolatopsis	s__Amycolatopsis_jejuensis	0	0	0	0	1	5	0	0		6	1.02443e-05
													g__Amylibacter	s__Amylibacter_kogurei	4	0	0	0	0	0	0	0		0	0
													g__Anabaena	s__Anabaena_sp._LE011-02	0	0	0	0	0	0	0	0		0	0
													g__Unclassified	s__anaerobic_bacterium_MO-CFX2	0	1	0	2	0	0	0	0		0	0
													g__Anaerofustis	s__Anaerofustis_stercorihominis	0	0	0	0	0	0	0	0		0	0
													g__Anaerolinea	s__Anaerolinea_thermolimosa	2	0	0	0	0	0	0	0		0	0
													g__Unclassified	s__Anaerolineae_bacterium_CG_4_9_14_0_8_um_filter_58_9	0	0	0	6	0	0	20	0		20	3.41476e-05
													g__Unclassified	s__Anaerolineales_bacterium	0	0	5	0	0	0	0	0		0	0
													g__Anaeromyxobacter	s__Anaeromyxobacter_sp._PSR-1	0	0	0	14	7	0	0	0		7	1.19517e-05
													g__Anoxybacillus	s__Anoxybacillus_thermarum	0	0	8	0	0	3	9	0		12	2.04886e-05
													g__Antricoccus	s__Antricoccus_suffuscus	4	7	4	6	5	7	2	0		14	2.39033e-05
													g__Apibacter	s__Apibacter_sp._HY041	0	0	0	0	3	0	0	0		3	5.12215e-06
													g__Unclassified	s__Aquificaceae_bacterium	0	8	3	0	3	0	3	0		6	1.02443e-05
													g__Aquimarina	s__Aquimarina_pacifica	0	0	0	0	0	0	0	0		0	0
													g__Aquimarina	s__Aquimarina_sp._Aq135	0	0	0	0	0	0	0	0		0	0
													g__Aquimarina	s__Aquimarina_sp._MAR_2010_214	8	0	0	6	0	0	0	0		0	0
													g__Aquincola	s__Aquincola_tertiaricarbonis	0	0	0	0	0	3	0	0		3	5.12215e-06
													g__Arcanobacterium	s__Arcanobacterium_haemolyticum	0	0	0	0	0	0	0	0		0	0
													g__Archangium	s__Archangium_violaceum	10	10	3	1	0	0	0	0		0	0
													g__Arenibacter	s__Arenibacter_sp._AK53	0	0	1	0	0	0	0	0		0	0
													g__Unclassified	s__Armatimonadetes_bacterium_CG2_30_66_41	0	0	0	0	0	0	0	0		0	0
													g__Unclassified	s__Armatimonadetes_bacterium_CSP1-3	5	3	0	5	0	0	0	0		0	0
													g__Arthrobacter	s__Arthrobacter_sp._B0490	0	0	2	0	0	0	0	0		0	0
													g__Arthrobacter	s__Arthrobacter_sp._B1805	0	0	6	0	0	0	0	0		0	0
													g__Arthrobacter	s__Arthrobacter_sp._D2	0	0	0	0	0	0	0	0		0	0
													g__Arthrobacter	s__Arthrobacter_sp._N199823	0	0	0	0	0	0	0	0		0	0
													g__Arthrobacter	s__Arthrobacter_stackebrandtii	9	17	21	10	0	0	0	0		0	0
													g__Candidatus_Phytoplasma	s__Aster_yellows_phytoplasma	0	47	0	0	0	16	25	0		41	7.00027e-05
													g__Atopostipes	s__Atopostipes_suicloacalis	0	0	0	0	0	0	0	0		0	0
													g__Aurantimonas	s__Aurantimonas_sp._22II-16-19i	8	0	8	0	9	0	8	0		17	2.90255e-05
													g__Aureimonas	s__Aureimonas_sp._Leaf427	0	0	0	0	0	0	0	0		0	0
													g__Aureispira	s__Aureispira_sp._CCB-QB1	0	5	4	30	5	6	6	0		17	2.90255e-05
													g__Azoarcus	s__Azoarcus_sp._KH32C	0	0	0	0	3	0	0	0		3	5.12215e-06
													g__Azospirillum	s__Azospirillum_halopraeferens	0	9	0	0	0	0	0	0		0	0
													g__Azospirillum	s__Azospirillum_humicireducens	2	0	0	0	0	0	0	0		0	0
													g__Azospirillum	s__Azospirillum_lipoferum	0	0	0	0	0	0	0	0		0	0
													g__Azospirillum	s__Azospirillum_oryzae	0	20	17	17	17	14	18	0		49	8.36617e-05
													g__Azospirillum	s__Azospirillum_sp._B2	0	0	0	1	0	0	0	0		0	0
													g__Azospirillum	s__Azospirillum_sp._M2T2B2	0	0	0	0	0	0	0	0		0	0
													g__Azospirillum	s__Azospirillum_thiophilum	0	0	0	0	0	0	0	0		0	0
													g__Bacillus	s__Bacillus_altitudinis	0	3	0	0	0	0	0	0		0	0
													g__Bacillus	s__Bacillus_andreraoultii	0	0	0	0	17	0	0	0		17	2.90255e-05
													g__Bacillus	s__Bacillus_asahii	0	0	0	0	0	0	0	0		0	0
													g__Bacillus	s__Bacillus_aurantiacus	0	0	0	0	0	0	0	0		0	0
													g__Bacillus	s__Bacillus_cecembensis	2	0	0	0	0	0	0	0		0	0
													g__Bacillus	s__Bacillus_cohnii	12	0	0	11	0	0	10	0		10	1.70738e-05
													g__Bacillus	s__Bacillus_fastidiosus	0	0	0	0	0	0	0	0		0	0
													g__Bacillus	s__Bacillus_glycinifermentans	7	7	6	8	0	3	0	0		3	5.12215e-06
													g__Bacillus	s__Bacillus_marisflavi	5	5	0	7	0	2	0	0		2	3.41476e-06
													g__Bacillus	s__Bacillus_massiliogorillae	0	0	0	0	0	0	0	0		0	0
													g__Bacillus	s__Bacillus_niacini	11	0	11	0	10	0	0	0		10	1.70738e-05
													g__Bacillus	s__Bacillus_oryziterrae	0	0	0	0	0	0	0	0		0	0
													g__Bacillus	s__Bacillus_sp._FJAT-45385	0	0	0	0	0	0	0	0		0	0
													g__Bacillus	s__Bacillus_sp._FJAT-45505	0	0	0	0	0	0	0	0		0	0
													g__Bacillus	s__Bacillus_sp._J37	3	0	0	0	0	0	0	0		0	0
													g__Bacillus	s__Bacillus_sp._KQ-3	18	0	0	0	14	0	0	0		14	2.39033e-05
													g__Bacillus	s__Bacillus_sp._OV166	0	0	0	0	0	0	0	0		0	0
													g__Bacillus	s__Bacillus_terrae	3	0	0	0	0	0	0	0		0	0
													g__Bacteriovorax	s__Bacteriovorax_stolpii	6	0	6	4	0	3	3	0		6	1.02443e-05
													g__Unclassified	s__bacterium_1XD8-92	3	0	0	0	0	0	0	0		0	0
													g__Unclassified	s__bacterium_BMS3Abin06	12	0	0	0	0	8	0	0		8	1.36591e-05
													g__Unclassified	s__bacterium_BMS3Bbin04	0	0	0	0	0	0	0	0		0	0
													g__Unclassified	s__bacterium_BMS3Bbin07	0	0	4	0	0	0	0	0		0	0
													g__Unclassified	s__bacterium_BMS3Bbin10	4	0	0	0	0	0	0	0		0	0
													g__Unclassified	s__bacterium_CG_4_9_14_3_um_filter_65_15	0	0	0	0	0	6	0	0		6	1.02443e-05
													g__Unclassified	s__bacterium_CG2_30_33_46	0	0	0	0	9	0	0	0		9	1.53664e-05
													g__Unclassified	s__bacterium_F11	0	8	0	12	4	5	0	0		9	1.53664e-05
													g__Unclassified	s__bacterium_HR21	0	0	0	0	0	0	0	0		0	0
													g__Unclassified	s__bacterium_HR24	0	0	0	0	0	0	0	0		0	0
													g__Unclassified	s__bacterium_HR30	0	0	0	0	0	0	5	0		5	8.53691e-06
													g__Unclassified	s__bacterium_TMED178	0	0	0	0	0	0	0	0		0	0
													g__Unclassified	s__bacterium_TMED190	0	0	0	0	0	0	0	0		0	0
													g__Bacteroides	s__Bacteroides_stercoris	0	0	0	0	0	0	0	0		0	0
													g__Bacteroides	s__Bacteroides_uniformis	0	0	0	0	0	0	0	0		0	0
													g__Unclassified	s__Bacteroidetes_bacterium_GWE2_42_39	0	0	0	0	0	0	0	0		0	0
													g__Unclassified	s__Bacteroidetes_bacterium_OLB10	0	12	0	19	5	6	0	0		11	1.87812e-05
													g__Unclassified	s__Bacteroidetes_bacterium_QH_2_64_74	10	9	15	14	9	11	12	0		32	5.46362e-05
													g__Unclassified	s__Bacteroidia_bacterium_43-41	0	0	0	0	0	0	0	0		0	0
													g__Unclassified	s__Bdellovibrionales_bacterium_CG10_big_fil_rev_8_21_14_0_10_45_34	0	2	0	0	0	0	0	0		0	0
													g__Unclassified	s__Bdellovibrionales_bacterium_GWA2_49_15	0	0	0	0	0	9	13	0		22	3.75624e-05
													g__Bermanella	s__Bermanella_marisrubri	0	0	20	0	15	9	0	0		24	4.09772e-05
													g__Unclassified	s__Betaproteobacteria_bacterium_GR16-43	0	0	0	0	0	0	0	0		0	0
													g__Unclassified	s__Betaproteobacteria_bacterium_HGW-Betaproteobacteria-14	14	10	14	24	17	12	15	0		44	7.51248e-05
													g__Unclassified	s__Betaproteobacteria_bacterium_RIFCSPLOWO2_02_FULL_65_20	0	5	0	0	0	0	0	0		0	0
													g__Bifidobacterium	s__Bifidobacterium_animalis	0	0	0	0	0	0	0	0		0	0
													g__Bordetella	s__Bordetella_bronchiseptica	0	0	0	0	0	0	0	0		0	0
													g__Bordetella	s__Bordetella_genomosp._8	5	0	0	0	0	0	0	0		0	0
													g__Borrelia	s__Borrelia_recurrentis	0	0	0	0	0	0	0	0		0	0
													g__Bosea	s__Bosea_sp._DSM_18164	0	0	0	0	0	0	0	0		0	0
													g__Brachyspira	s__Brachyspira_alvinipulli	0	0	0	0	0	0	0	0		0	0
													g__Bradyrhizobium	s__Bradyrhizobium_erythrophlei	0	0	0	4	0	0	0	0		0	0
													g__Bradyrhizobium	s__Bradyrhizobium_sp._Ai1a-2	0	0	8	9	4	0	0	0		4	6.82953e-06
													g__Branchiibius	s__Branchiibius_sp._NY16-3462-2	0	0	0	0	0	0	0	0		0	0
													g__Brevundimonas	s__Brevundimonas_naejangsanensis	0	0	2	0	0	0	0	0		0	0
													g__Brucella	s__Brucella_sp._63/311	18	0	14	7	0	7	0	0		7	1.19517e-05
													g__Burkholderia	s__Burkholderia_glumae	0	9	8	0	2	5	0	0		7	1.19517e-05
													g__Burkholderia	s__Burkholderia_sp._Bp8992	0	0	2	0	0	0	0	0		0	0
													g__Burkholderia	s__Burkholderia_sp._CCGE1003	6	0	0	0	0	0	0	0		0	0
													g__Burkholderia	s__Burkholderia_sp._FL-7-2-10-S1-D7	0	0	0	4	0	0	0	0		0	0
													g__Burkholderia	s__Burkholderia_sp._TJI49	5	0	11	3	0	7	6	0		13	2.2196e-05
													g__Unclassified	s__Burkholderiaceae_bacterium	0	0	0	0	3	0	0	0		3	5.12215e-06
													g__Unclassified	s__Burkholderiales_bacterium	10	0	0	0	0	0	0	0		0	0
													g__Butyricimonas	s__Butyricimonas_sp._Marseille-P2440	6	0	6	7	0	0	0	0		0	0
													g__Caballeronia	s__Caballeronia_sordidicola	0	12	0	9	6	7	5	0		18	3.07329e-05
													g__Caldanaerobacter	s__Caldanaerobacter_subterraneus	0	0	0	0	4	0	0	0		4	6.82953e-06
													g__Caldimonas	s__Caldimonas_manganoxidans	0	0	8	0	0	0	0	0		0	0
													g__Calothrix	s__Calothrix_desertica	0	0	0	10	0	0	0	0		0	0
													g__Calothrix	s__Calothrix_sp._NIES-2098	0	0	0	0	0	0	0	0		0	0
													g__Calothrix	s__Calothrix_sp._NIES-3974	0	1	0	0	0	0	5	0		5	8.53691e-06
													g__Calothrix	s__Calothrix_sp._NIES-4101	2	0	0	0	0	0	0	0		0	0
													g__Calothrix	s__Calothrix_sp._PCC_7507	3	0	0	0	0	0	0	0		0	0
													g__Caminibacter	s__Caminibacter_mediatlanticus	3	0	0	2	0	0	0	0		0	0
													g__Caminicella	s__Caminicella_sporogenes	0	0	0	0	0	0	0	0		0	0
													g__Campylobacter	s__Campylobacter_fetus	0	0	0	0	0	0	0	0		0	0
													g__Candidatus_Scalindua	s__Candiadtus_Scalindua_japonica	0	4	9	4	5	5	6	0		16	2.73181e-05
													g__Unclassified	s__candidate_division_Kazan_bacterium_GW2011_GWC1_52_13	5	9	4	0	0	4	4	0		8	1.36591e-05
													g__Unclassified	s__candidate_division_KSB3_bacterium	0	2	0	0	0	0	0	0		0	0
													g__Unclassified	s__candidate_division_NC10_bacterium_CSP1-5	0	8	0	0	0	0	6	0		6	1.02443e-05
													g__Unclassified	s__candidate_division_TM6_bacterium_GW2011_GWF2_30_66	0	0	0	0	10	0	0	0		10	1.70738e-05
													g__Unclassified	s__candidate_division_TM6_bacterium_GW2011_GWF2_37_49	13	12	21	12	15	14	15	0		44	7.51248e-05
													g__Unclassified	s__candidate_division_WOR-3_bacterium_JGI_Cruoil_03_51_56	4	8	14	11	0	3	4	0		7	1.19517e-05
													g__Unclassified	s__candidate_division_WS6_bacterium_OLB20	3	0	0	0	0	0	0	0		0	0
													g__Unclassified	s__candidate_division_Zixibacteria_bacterium_4484_93	4	0	8	0	6	1	3	0		10	1.70738e-05
													g__Candidatus_Accumulibacter	s__Candidatus_Accumulibacter_phosphatis	5	8	8	8	4	6	0	0		10	1.70738e-05
													g__Unclassified	s__Candidatus_Aerophobetes_bacterium	8	0	0	11	0	0	0	0		0	0
													g__Unclassified	s__Candidatus_Aminicenantes_bacterium_RBG_13_59_9	0	0	12	16	10	16	10	0		36	6.14658e-05
													g__Candidatus_Atelocyanobacterium	s__Candidatus_Atelocyanobacterium_thalassa	2	0	3	4	0	0	0	0		0	0
													g__Candidatus_Blochmannia	s__Candidatus_Blochmannia_vafer	6	0	0	0	0	0	15	0		15	2.56107e-05
													g__Candidatus_Borkfalki	s__Candidatus_Borkfalki_ceftriaxensis	2	0	0	0	0	0	0	0		0	0
													g__Candidatus_Brocadia	s__Candidatus_Brocadia_sp.	0	18	0	16	0	7	0	0		7	1.19517e-05
													g__Unclassified	s__Candidatus_Colwellbacteria_bacterium_RIFCSPHIGHO2_02_FULL_43_15	0	0	2	1	0	0	0	0		0	0
													g__Unclassified	s__Candidatus_Curtissbacteria_bacterium_RBG_13_35_7	0	4	0	0	0	0	0	0		0	0
													g__Candidatus_Desulfofervidus	s__Candidatus_Desulfofervidus_auxilii	0	0	0	2	0	0	0	0		0	0
													g__Candidatus_Electrothrix	s__Candidatus_Electrothrix_marina	0	0	0	4	0	0	0	0		0	0
													g__Unclassified	s__Candidatus_Gastranaerophilales_bacterium_HUM_1	0	0	0	1	0	0	0	0		0	0
													g__Candidatus_Hepatobacter	s__Candidatus_Hepatobacter_penaei	2	1	0	0	0	0	0	0		0	0
													g__Candidatus_Izimaplasma	s__Candidatus_Izimaplasma_sp._ZiA1	0	0	0	0	0	0	0	0		0	0
													g__Unclassified	s__Candidatus_Jorgensenbacteria_bacterium_RIFCSPLOWO2_12_FULL_42_11	6	4	2	0	0	0	6	0		6	1.02443e-05
													g__Candidatus_Kentron	s__Candidatus_Kentron_sp._FM	0	0	4	0	0	0	0	0		0	0
													g__Candidatus_Kentron	s__Candidatus_Kentron_sp._FW	0	0	0	3	0	0	0	0		0	0
													g__Candidatus_Kentron	s__Candidatus_Kentron_sp._UNK	0	0	0	0	0	0	0	0		0	0
													g__Unclassified	s__Candidatus_Kerfeldbacteria_bacterium_CG_4_10_14_0_8_um_filter_42_10	6	6	6	10	4	0	8	0		12	2.04886e-05
													g__Unclassified	s__Candidatus_Levybacteria_bacterium_RIFCSPHIGHO2_01_FULL_38_12	0	0	0	3	0	0	0	0		0	0
													g__Unclassified	s__Candidatus_Levybacteria_bacterium_RIFCSPHIGHO2_01_FULL_38_26	0	0	2	15	0	0	0	0		0	0
													g__Unclassified	s__Candidatus_Lloydbacteria_bacterium_CG22_combo_CG10-13_8_21_14_all_47_15	0	0	0	0	0	0	0	0		0	0
													g__Unclassified	s__Candidatus_Marinimicrobia_bacterium_PRS2	0	0	0	0	0	0	4	0		4	6.82953e-06
													g__Candidatus_Marithrix	s__Candidatus_Marithrix_sp._Canyon_246	0	0	0	0	0	0	0	0		0	0
													g__Unclassified	s__Candidatus_Melainabacteria_bacterium	0	0	3	0	0	0	0	0		0	0
													g__Mycoplasma	s__Candidatus_Mycoplasma_haemobos	0	0	0	0	0	0	0	0		0	0
													g__Mycoplasma	s__Candidatus_Mycoplasma_haemominutum	0	0	0	0	0	0	0	0		0	0
													g__Unclassified	s__Candidatus_Nomurabacteria_bacterium_RIFOXYA2_FULL_35_9	0	0	0	0	0	0	0	0		0	0
													g__Candidatus_Nucleicultrix	s__Candidatus_Nucleicultrix_amoebiphila	0	0	0	0	0	0	0	0		0	0
													g__Candidatus_Ozemobacter	s__Candidatus_Ozemobacter_sibiricus	0	0	0	0	0	0	0	0		0	0
													g__Unclassified	s__Candidatus_Pacebacteria_bacterium_CG10_big_fil_rev_8_21_14_0_10_44_11	6	8	10	8	6	4	8	0		18	3.07329e-05
													g__Unclassified	s__Candidatus_Peregrinibacteria_bacterium_GW2011_GWA2_44_7	0	3	2	0	0	0	0	0		0	0
													g__Unclassified	s__Candidatus_Peregrinibacteria_bacterium_GW2011_GWF2_33_10	0	0	0	0	0	0	13	0		13	2.2196e-05
													g__Unclassified	s__Candidatus_Peregrinibacteria_bacterium_GW2011_GWF2_39_17	0	0	0	0	0	9	0	0		9	1.53664e-05
													g__Unclassified	s__Candidatus_Peribacteria_bacterium_RIFCSPHIGHO2_01_FULL_51_9	0	9	0	0	0	0	0	0		0	0
													g__Candidatus_Protochlamydia	s__Candidatus_Protochlamydia_massiliensis	3	5	3	8	0	0	3	0		3	5.12215e-06
													g__Candidatus_Saccharimonas	s__Candidatus_Saccharimonas_sp.	0	0	0	0	0	0	0	0		0	0
													g__Unclassified	s__Candidatus_Schekmanbacteria_bacterium_RBG_13_48_7	0	0	0	0	0	0	0	0		0	0
													g__Unclassified	s__Candidatus_Shapirobacteria_bacterium_GW2011_GWE1_38_92	0	0	0	0	0	0	0	0		0	0
													g__Candidatus_Stoquefichus	s__Candidatus_Stoquefichus_sp._KLE1796	0	0	0	0	0	0	0	0		0	0
													g__Candidatus_Sulfotelmatobacter	s__Candidatus_Sulfotelmatobacter_kueseliae	0	4	3	2	0	0	0	0		0	0
													g__Candidatus_Tenderia	s__Candidatus_Tenderia_electrophaga	0	0	0	0	0	0	0	0		0	0
													g__Candidatus_Thioglobus	s__Candidatus_Thioglobus_sp._MED-G25	0	0	0	0	7	0	0	0		7	1.19517e-05
													g__Candidatus_Thiosymbion	s__Candidatus_Thiosymbion_oneisti	0	0	2	0	0	0	0	0		0	0
													g__Candidatus_Tokpelaia	s__Candidatus_Tokpelaia_sp._JSC161	0	0	0	0	0	0	0	0		0	0
													g__Unclassified	s__Candidatus_Wolfebacteria_bacterium_RIFCSPLOWO2_01_FULL_45_19	7	6	9	9	4	3	0	0		7	1.19517e-05
													g__Unclassified	s__Candidatus_Woykebacteria_bacterium_RBG_13_40_15	0	0	0	0	0	0	3	0		3	5.12215e-06
													g__Caryophanon	s__Caryophanon_tenue	0	0	0	0	0	0	0	0		0	0
													g__Catenibacterium	s__Catenibacterium_mitsuokai	1	0	0	0	0	0	0	0		0	0
													g__Caulobacter	s__Caulobacter_sp._FWC2	5	0	0	0	0	0	0	0		0	0
													g__Caulobacter	s__Caulobacter_sp._Root655	5	5	11	4	0	0	0	0		0	0
													g__Cecembia	s__Cecembia_lonarensis	24	6	38	30	0	0	0	0		0	0
													g__Cedecea	s__Cedecea_davisae	0	0	0	0	0	0	0	0		0	0
													g__Cellulosimicrobium	s__Cellulosimicrobium_terreum	0	0	0	2	0	0	0	0		0	0
													g__Chamaesiphon	s__Chamaesiphon_polymorphus	0	0	2	0	0	0	0	0		0	0
													g__Chelonobacter	s__Chelonobacter_oris	0	0	4	0	0	0	0	0		0	0
													g__Chitinophaga	s__Chitinophaga_caeni	4	0	0	15	2	4	0	0		6	1.02443e-05
													g__Chitinophaga	s__Chitinophaga_ginsengisegetis	0	0	0	0	0	0	0	0		0	0
													g__Unclassified	s__Chitinophagaceae_bacterium_BSSC1	0	0	6	7	10	5	9	0		24	4.09772e-05
													g__Unclassified	s__Chitinophagaceae_bacterium_HBUM179779	0	0	0	0	2	0	0	0		2	3.41476e-06
													g__Chlamydia	s__Chlamydia_psittaci	0	8	9	8	0	2	0	0		2	3.41476e-06
													g__Chlamydia	s__Chlamydia_sp._32-24	0	0	0	5	0	0	0	0		0	0
													g__Unclassified	s__Chloroflexi_bacterium_54-19	0	0	2	0	0	0	0	0		0	0
													g__Unclassified	s__Chloroflexi_bacterium_HGW-Chloroflexi-6	0	0	0	0	0	0	0	0		0	0
													g__Unclassified	s__Chloroflexi_bacterium_OLB15	0	0	10	5	0	0	4	0		4	6.82953e-06
													g__Unclassified	s__Chloroflexi_bacterium_RBG_13_52_14	0	0	0	0	0	0	0	0		0	0
													g__Unclassified	s__Chloroflexi_bacterium_RBG_13_60_9	0	0	0	0	0	0	0	0		0	0
													g__Unclassified	s__Chloroflexi_bacterium_RBG_13_68_17	0	0	0	0	5	7	0	0		12	2.04886e-05
													g__Unclassified	s__Chloroflexi_bacterium_RBG_16_52_11	3	0	0	0	0	0	0	0		0	0
													g__Unclassified	s__Chloroflexi_bacterium_RBG_16_54_18	0	0	0	2	0	0	0	0		0	0
													g__Unclassified	s__Chloroflexi_bacterium_RBG_16_56_11	0	11	0	0	0	7	0	0		7	1.19517e-05
													g__Christensenella	s__Christensenella_timonensis	0	0	0	0	0	0	0	0		0	0
													g__Chromobacterium	s__Chromobacterium_violaceum	0	0	0	0	0	0	0	0		0	0
													g__Chroococcidiopsis	s__Chroococcidiopsis_sp._CCALA_051	0	0	3	3	0	0	0	0		0	0
													g__Chryseobacterium	s__Chryseobacterium_piscium	4	6	0	0	0	0	0	0		0	0
													g__Chryseobacterium	s__Chryseobacterium_sp._ISE14	0	0	0	0	0	0	0	0		0	0
													g__Citrobacter	s__Citrobacter_amalonaticus	0	0	0	0	0	0	0	0		0	0
													g__Citrobacter	s__Citrobacter_koseri	0	0	0	0	0	0	0	0		0	0
													g__Citrobacter	s__Citrobacter_portucalensis	0	0	0	0	0	0	0	0		0	0
													g__Citrobacter	s__Citrobacter_sp._MGH_55	0	0	0	0	0	0	0	0		0	0
													g__Citrobacter	s__Citrobacter_sp._MH181794	0	0	39	0	0	0	0	0		0	0
													g__Clostridium	s__Clostridium_baratii	0	0	0	0	0	0	0	0		0	0
													g__Clostridium	s__Clostridium_beijerinckii	0	0	9	0	2	0	0	0		2	3.41476e-06
													g__Clostridium	s__Clostridium_colicanis	0	0	0	0	0	0	0	0		0	0
													g__Clostridium	s__Clostridium_collagenovorans	0	0	0	0	0	0	0	0		0	0
													g__Clostridium	s__Clostridium_ihumii	0	0	0	0	1	0	0	0		1	1.70738e-06
													g__Clostridium	s__Clostridium_luticellarii	0	0	0	0	0	0	0	0		0	0
													g__Clostridium	s__Clostridium_novyi	0	0	0	0	0	0	0	0		0	0
													g__Clostridium	s__Clostridium_senegalense	2	0	0	0	0	0	0	0		0	0
													g__Clostridium	s__Clostridium_sp._CAG:1000	0	0	0	0	2	0	0	0		2	3.41476e-06
													g__Clostridium	s__Clostridium_sp._CAG:288	0	0	0	0	0	0	0	0		0	0
													g__Clostridium	s__Clostridium_sp._CAG:451	0	0	0	0	0	0	0	0		0	0
													g__Clostridium	s__Clostridium_sp._CAG:567	0	0	0	0	0	0	0	0		0	0
													g__Clostridium	s__Clostridium_sp._CAG:594	0	0	0	0	0	0	0	0		0	0
													g__Clostridium	s__Clostridium_sp._CAG:628	0	0	0	0	0	0	0	0		0	0
													g__Clostridium	s__Clostridium_sp._CAG:710	0	0	0	0	0	0	0	0		0	0
													g__Clostridium	s__Clostridium_sp._KNHs214	0	0	0	0	0	0	0	0		0	0
													g__Clostridium	s__Clostridium_tetani	0	0	0	0	0	0	0	0		0	0
													g__Cnuella	s__Cnuella_takakiae	0	0	0	2	0	0	0	0		0	0
													g__Cognatiyoonia	s__Cognatiyoonia_sediminum	0	6	12	5	0	0	0	0		0	0
													g__Cohnella	s__Cohnella_kolymensis	0	0	0	3	0	0	0	0		0	0
													g__Cohnella	s__Cohnella_sp._HS21	6	3	4	0	5	4	0	0		9	1.53664e-05
													g__Collinsella	s__Collinsella_aerofaciens	5	0	5	4	5	7	4	0		16	2.73181e-05
													g__Colwellia	s__Colwellia_sp._PAMC_21821	0	0	0	0	0	0	0	0		0	0
													g__Colwellia	s__Colwellia_sp._RSH04	0	0	0	13	0	0	0	0		0	0
													g__Unclassified	s__Comamonadaceae_bacterium_NML00-0135	0	0	3	0	0	0	0	0		0	0
													g__Comamonas	s__Comamonas_terrigena	7	13	8	0	7	5	5	0		17	2.90255e-05
													g__Confluentibacter	s__Confluentibacter_citreus	0	0	0	0	0	0	0	0		0	0
													g__Confluentimicrobium	s__Confluentimicrobium_lipolyticum	0	0	0	0	0	0	0	0		0	0
													g__Congregibacter	s__Congregibacter_litoralis	0	0	0	0	0	6	0	0		6	1.02443e-05
													g__Coprobacillus	s__Coprobacillus_cateniformis	0	0	0	0	0	0	0	0		0	0
													g__Coprobacillus	s__Coprobacillus_sp._CAG:826	0	0	0	0	0	0	0	0		0	0
													g__Corallococcus	s__Corallococcus_sp._AB018	0	0	0	0	2	0	0	0		2	3.41476e-06
													g__Corallococcus	s__Corallococcus_sp._AB032C	0	0	24	0	0	0	0	0		0	0
													g__Corynebacterium	s__Corynebacterium_pseudogenitalium	0	0	0	0	0	0	0	0		0	0
													g__Coxiella	s__Coxiella_sp._(in:_Bacteria)	6	6	8	0	3	0	4	0		7	1.19517e-05
													g__Coxiella	s__Coxiella_sp._RIFCSPHIGHO2_12_FULL_44_14	0	0	0	0	0	0	0	0		0	0
													g__Criblamydia	s__Criblamydia_sequanensis	0	0	0	0	0	0	0	0		0	0
													g__Crinalium	s__Crinalium_epipsammum	0	0	3	0	0	0	8	0		8	1.36591e-05
													g__Croceicoccus	s__Croceicoccus_pelagius	0	0	0	0	0	0	0	0		0	0
													g__Unclassified	s__Crocinitomicaceae_bacterium_TMED114	0	4	0	0	0	0	0	0		0	0
													g__Cronobacter	s__Cronobacter_dublinensis	0	0	0	0	0	19	0	0		19	3.24403e-05
													g__Cucumibacter	s__Cucumibacter_marinus	0	0	0	0	2	0	0	0		2	3.41476e-06
													g__Cupriavidus	s__Cupriavidus_metallidurans	0	0	0	2	0	0	0	0		0	0
													g__Cupriavidus	s__Cupriavidus_taiwanensis	12	7	5	2	7	4	0	0		11	1.87812e-05
													g__Curvibacter	s__Curvibacter_sp._PAE-UM	0	0	0	0	0	0	0	0		0	0
													g__Cutibacterium	s__Cutibacterium_acnes	0	0	0	0	0	0	0	0		0	0
													g__Cutibacterium	s__Cutibacterium_avidum	0	0	0	0	0	0	0	0		0	0
													g__Unclassified	s__Cyanobacteria_bacterium	3	0	0	0	0	0	0	0		0	0
													g__Unclassified	s__Cyanobacteria_bacterium_13_1_20CM_4_61_6	5	0	0	0	0	8	0	0		8	1.36591e-05
													g__Unclassified	s__Cyanobacteria_bacterium_J055	0	0	1	0	0	0	0	0		0	0
													g__Unclassified	s__Cyanobacteria_bacterium_J083	0	0	0	0	0	0	0	0		0	0
													g__Unclassified	s__cyanobacterium_endosymbiont_of_Epithemia_turgida	0	0	0	0	0	0	0	0		0	0
													g__Unclassified	s__cyanobacterium_G8-9	5	3	6	11	0	0	0	0		0	0
													g__Unclassified	s__cyanobacterium_PCC_7702	3	1	0	0	0	0	0	0		0	0
													g__Unclassified	s__cyanobacterium_TDX16	0	4	12	7	2	0	0	0		2	3.41476e-06
													g__Cyanobium	s__Cyanobium_sp._NIES-981	3	2	2	0	0	0	0	0		0	0
													g__Cyanothece	s__Cyanothece_sp._PCC_8801	0	0	3	0	0	0	0	0		0	0
													g__Unclassified	s__Cytophagaceae_bacterium_BCCC1	0	0	9	0	5	6	0	0		11	1.87812e-05
													g__Defluviimonas	s__Defluviimonas_alba	0	0	0	0	0	0	0	0		0	0
													g__Deinococcus	s__Deinococcus_geothermalis	0	0	11	0	0	0	0	0		0	0
													g__Deinococcus	s__Deinococcus_koreensis	0	0	0	0	0	0	0	0		0	0
													g__Deinococcus	s__Deinococcus_maricopensis	4	0	0	0	3	0	0	0		3	5.12215e-06
													g__Delftia	s__Delftia_acidovorans	2	0	0	0	0	0	1	0		1	1.70738e-06
													g__Unclassified	s__delta_proteobacterium_ML8_D	0	22	17	0	5	0	0	0		5	8.53691e-06
													g__Unclassified	s__delta_proteobacterium_PSCGC_5451	0	0	0	0	0	0	1	0		1	1.70738e-06
													g__Unclassified	s__Deltaproteobacteria_bacterium_21-66-5	0	0	0	0	4	0	0	0		4	6.82953e-06
													g__Unclassified	s__Deltaproteobacteria_bacterium_GWC2_65_14	12	0	0	0	0	7	0	0		7	1.19517e-05
													g__Unclassified	s__Deltaproteobacteria_bacterium_HGW-Deltaproteobacteria-21	0	0	9	0	0	0	0	0		0	0
													g__Unclassified	s__Deltaproteobacteria_bacterium_RBG_16_71_12	22	0	6	3	12	8	6	0		26	4.43919e-05
													g__Unclassified	s__Deltaproteobacteria_bacterium_RIFCSPLOWO2_12_FULL_60_19	0	0	0	0	0	0	0	0		0	0
													g__Unclassified	s__Deltaproteobacteria_bacterium_RIFOXYB2_FULL_66_7	0	8	0	0	0	6	0	0		6	1.02443e-05
													g__Demequina	s__Demequina_sp._NBRC_110056	0	0	7	0	0	0	0	0		0	0
													g__Unclassified	s__Dermacoccaceae_bacterium_RIT621	1	0	0	0	0	0	0	0		0	0
													g__Desulfatibacillum	s__Desulfatibacillum_aliphaticivorans	0	0	0	0	6	0	0	0		6	1.02443e-05
													g__Desulfatibacillum	s__Desulfatibacillum_alkenivorans	3	6	8	8	6	6	8	0		20	3.41476e-05
													g__Desulfatiglans	s__Desulfatiglans_anilini	9	0	0	0	0	0	0	0		0	0
													g__Desulfitobacterium	s__Desulfitobacterium_hafniense	0	4	4	0	0	0	0	0		0	0
													g__Unclassified	s__Desulfobacteraceae_bacterium_4484_190.1	0	1	0	0	0	0	0	0		0	0
													g__Unclassified	s__Desulfobacteraceae_bacterium_4572_123	0	0	4	0	0	0	0	0		0	0
													g__Unclassified	s__Desulfobacteraceae_bacterium_4572_88	0	0	8	0	0	0	0	0		0	0
													g__Desulfonema	s__Desulfonema_ishimotonii	0	0	0	0	0	0	0	0		0	0
													g__Desulfopila	s__Desulfopila_aestuarii	0	0	3	0	0	0	0	0		0	0
													g__Desulfotomaculum	s__Desulfotomaculum_sp._BICA1-6	5	0	0	0	0	0	0	0		0	0
													g__Desulfovibrio	s__Desulfovibrio_inopinatus	11	7	17	12	8	0	10	0		18	3.07329e-05
													g__Desulfuromusa	s__Desulfuromusa_kysingii	1	0	0	0	0	0	0	0		0	0
													g__Dethiosulfatarculus	s__Dethiosulfatarculus_sandiegensis	3	14	10	14	7	6	10	0		23	3.92698e-05
													g__Dethiosulfatibacter	s__Dethiosulfatibacter_aminovorans	11	0	0	0	4	0	0	0		4	6.82953e-06
													g__Devosia	s__Devosia_riboflavina	2	0	2	0	0	0	0	0		0	0
													g__Devosia	s__Devosia_soli	13	11	0	0	0	0	0	0		0	0
													g__Devosia	s__Devosia_sp._67-54	0	2	0	0	0	0	0	0		0	0
													g__Devosia	s__Devosia_sp._H5989	0	0	0	0	0	0	0	0		0	0
													g__Dickeya	s__Dickeya_dianthicola	0	0	0	8	1	0	0	0		1	1.70738e-06
													g__Dickeya	s__Dickeya_zeae	0	0	0	0	0	0	0	0		0	0
													g__Dictyobacter	s__Dictyobacter_aurantiacus	0	0	6	0	0	0	0	0		0	0
													g__Dictyoglomus	s__Dictyoglomus_sp._NZ13-RE01	7	0	0	12	0	6	0	0		6	1.02443e-05
													g__Dokdonia	s__Dokdonia_sp._PRO95	0	0	0	0	0	0	2	0		2	3.41476e-06
													g__Dongia	s__Dongia_sp._URHE0060	3	11	0	0	0	2	5	0		7	1.19517e-05
													g__Duganella	s__Duganella_sp._Leaf126	0	0	10	0	0	0	0	0		0	0
													g__Dyadobacter	s__Dyadobacter_soli	4	7	4	0	7	0	0	0		7	1.19517e-05
													g__Dyella	s__Dyella_sp._4M-K27	0	0	0	9	0	0	0	0		0	0
													g__Dyella	s__Dyella_sp._DHOA06	0	0	0	0	0	0	0	0		0	0
													g__Dyella	s__Dyella_sp._OK004	0	0	5	0	0	0	0	0		0	0
													g__Echinicola	s__Echinicola_strongylocentroti	7	0	8	0	0	2	5	0		7	1.19517e-05
													g__Ectothiorhodospira	s__Ectothiorhodospira_haloalkaliphila	0	1	0	0	0	0	0	0		0	0
													g__Eggerthia	s__Eggerthia_catenaformis	0	0	0	0	0	0	0	0		0	0
													g__Elioraea	s__Elioraea_tepidiphila	11	14	29	20	18	10	11	0		39	6.65879e-05
													g__Unclassified	s__Elusimicrobia_bacterium_RIFCSPHIGHO2_02_FULL_61_10	0	0	0	9	0	0	0	0		0	0
													g__Unclassified	s__Elusimicrobia_bacterium_RIFOXYA2_FULL_58_8	0	0	0	5	0	0	0	0		0	0
													g__Unclassified	s__Elusimicrobia_bacterium_RIFOXYB2_FULL_62_6	6	4	0	9	0	5	3	0		8	1.36591e-05
													g__Emergencia	s__Emergencia_timonensis	0	0	0	0	2	0	0	0		2	3.41476e-06
													g__Unclassified	s__endosymbiont_'TC1'_of_Trimyema_compressum	0	0	0	0	0	0	0	0		0	0
													g__Enterobacter	s__Enterobacter_cloacae_complex_sp._4DZ3-28B	0	6	8	5	0	0	0	0		0	0
													g__Enterobacter	s__Enterobacter_cloacae_complex_sp._CH23B	0	1	0	0	0	0	0	0		0	0
													g__Enterobacter	s__Enterobacter_cloacae_complex_sp._GF14B	0	45	2	0	0	0	0	0		0	0
													g__Enterobacter	s__Enterobacter_sp._MGH_23	0	0	0	0	0	0	0	0		0	0
													g__Enterococcus	s__Enterococcus_canis	0	0	0	0	0	0	0	0		0	0
													g__Enterococcus	s__Enterococcus_mundtii	0	0	0	0	0	0	0	0		0	0
													g__Enterococcus	s__Enterococcus_sp._RIT-PI-f	7	0	10	0	0	6	0	0		6	1.02443e-05
													g__Entomoplasma	s__Entomoplasma_luminosum	0	0	0	0	0	0	0	0		0	0
													g__Entomoplasma	s__Entomoplasma_melaleucae	0	0	0	0	2	0	0	0		2	3.41476e-06
													g__Entomoplasma	s__Entomoplasma_somnilux	0	0	0	0	0	0	0	0		0	0
													g__Epulopiscium	s__Epulopiscium_sp._SCG-D08WGA-EpuloA1	0	0	0	0	0	0	0	0		0	0
													g__Erysipelatoclostridium	s__Erysipelatoclostridium_ramosum	0	0	0	0	0	0	0	0		0	0
													g__Erysipelothrix	s__Erysipelothrix_tonsillarum	0	0	0	0	0	0	0	0		0	0
													g__Unclassified	s__Erysipelotrichaceae_bacterium_SG0102	2	0	0	0	2	0	0	0		2	3.41476e-06
													g__Erythrobacter	s__Erythrobacter_lutimaris	5	6	10	15	6	5	7	0		18	3.07329e-05
													g__Escherichia	s__Escherichia_albertii	0	0	0	0	0	0	0	0		0	0
													g__Escherichia	s__Escherichia_marmotae	0	0	0	0	0	0	0	0		0	0
													g__Escherichia	s__Escherichia_sp._R8	0	2	0	0	0	0	0	0		0	0
													g__Eubacterium	s__Eubacterium_sp._AB3007	0	0	0	0	0	0	0	0		0	0
													g__Eubacterium	s__Eubacterium_sp._OM08-24	0	0	0	0	0	0	0	0		0	0
													g__Eudoraea	s__Eudoraea_adriatica	0	0	0	0	0	0	0	0		0	0
													g__Faecalibacterium	s__Faecalibacterium_sp._An58	12	11	8	7	0	0	12	0		12	2.04886e-05
													g__Fenollaria	s__Fenollaria_timonensis	0	0	0	0	0	0	0	0		0	0
													g__Fervidobacterium	s__Fervidobacterium_nodosum	0	0	0	0	0	0	0	0		0	0
													g__Fibrobacter	s__Fibrobacter_sp._UWOS	7	0	0	0	0	0	0	0		0	0
													g__Fibrobacter	s__Fibrobacter_sp._UWS1	5	0	0	0	0	0	0	0		0	0
													g__Fibrobacter	s__Fibrobacter_sp._UWT3	5	0	0	8	0	0	0	0		0	0
													g__Unclassified	s__filamentous_cyanobacterium_CCP2	0	0	0	5	9	0	0	0		9	1.53664e-05
													g__Unclassified	s__filamentous_cyanobacterium_CCP5	9	31	18	14	36	12	18	0		66	0.000112687
													g__Unclassified	s__filamentous_cyanobacterium_ESFC-1	4	2	0	0	0	0	0	0		0	0
													g__Filimonas	s__Filimonas_lacunae	8	0	0	0	0	0	0	0		0	0
													g__Unclassified	s__Firmicutes_bacterium_AM31-12AC	0	0	0	0	0	0	0	0		0	0
													g__Unclassified	s__Firmicutes_bacterium_CAG:631	0	0	0	0	0	0	0	0		0	0
													g__Unclassified	s__Firmicutes_bacterium_ZOR0006	0	0	0	0	0	0	0	0		0	0
													g__Flammeovirga	s__Flammeovirga_sp._L12M1	0	3	0	0	0	0	0	0		0	0
													g__Flavisolibacter	s__Flavisolibacter_tropicus	0	0	0	4	0	0	0	0		0	0
													g__Unclassified	s__Flavobacteriaceae_bacterium_TMED121	0	0	0	7	0	9	13	0		22	3.75624e-05
													g__Unclassified	s__Flavobacteriales_bacterium_TMED191	0	0	0	0	0	0	0	0		0	0
													g__Unclassified	s__Flavobacteriia_bacterium	0	0	4	0	0	0	0	0		0	0
													g__Flavobacterium	s__Flavobacterium_sp._BFFFF1	6	0	0	0	0	0	2	0		2	3.41476e-06
													g__Flavobacterium	s__Flavobacterium_swingsii	0	5	15	5	0	0	0	0		0	0
													g__Flexilinea	s__Flexilinea_flocculi	0	0	3	6	0	0	0	0		0	0
													g__Fortiea	s__Fortiea_contorta	0	2	0	0	0	0	0	0		0	0
													g__Francisella	s__Francisella_sp._CA97-1460	0	0	11	0	8	16	0	0		24	4.09772e-05
													g__Francisella	s__Francisella_tularensis	0	0	0	2	0	0	0	0		0	0
													g__Frankia	s__Frankia_sp._EUN1f	0	0	0	0	0	0	0	0		0	0
													g__Frateuria	s__Frateuria_sp._Soil773	0	0	0	0	0	9	7	0		16	2.73181e-05
													g__Frateuria	s__Frateuria_terrea	8	4	0	0	4	5	5	0		14	2.39033e-05
													g__Frigoribacterium	s__Frigoribacterium_sp._MCBA15_019	0	0	0	0	0	3	0	0		3	5.12215e-06
													g__Unclassified	s__Fusobacteriia_bacterium_4572_74	0	0	0	0	0	0	0	0		0	0
													g__Fusobacterium	s__Fusobacterium_necrogenes	0	0	0	0	0	0	0	0		0	0
													g__Gallaecimonas	s__Gallaecimonas_pentaromativorans	0	0	0	0	0	0	3	0		3	5.12215e-06
													g__Unclassified	s__Gammaproteobacteria_bacterium_45_16_T64	0	0	0	0	0	0	3	0		3	5.12215e-06
													g__Unclassified	s__Gammaproteobacteria_bacterium_MedPE	0	0	0	0	0	0	0	0		0	0
													g__Unclassified	s__Gammaproteobacteria_bacterium_RIFCSPHIGHO2_12_FULL_35_23	0	1	0	0	0	0	0	0		0	0
													g__Unclassified	s__Gammaproteobacteria_bacterium_RIFCSPHIGHO2_12_FULL_41_15	6	0	9	5	0	0	0	0		0	0
													g__Unclassified	s__Gammaproteobacteria_bacterium_RIFCSPHIGHO2_12_FULL_45_9	0	0	0	0	0	0	0	0		0	0
													g__Unclassified	s__Gammaproteobacteria_bacterium_RIFCSPLOWO2_02_FULL_61_13	0	0	2	0	0	0	0	0		0	0
													g__Unclassified	s__Gammaproteobacteria_bacterium_SG8_31	0	0	0	0	0	0	2	0		2	3.41476e-06
													g__Unclassified	s__Gammaproteobacteria_bacterium_TMED243	0	0	0	0	0	0	0	0		0	0
													g__Geitlerinema	s__Geitlerinema_sp._PCC_7407	0	3	4	1	0	0	0	0		0	0
													g__Gemella	s__Gemella_haemolysans	0	0	0	0	0	0	0	0		0	0
													g__Geminocystis	s__Geminocystis_sp._NIES-3708	0	3	6	0	0	0	0	0		0	0
													g__Gemmata	s__Gemmata_obscuriglobus	0	3	0	0	0	0	0	0		0	0
													g__Unclassified	s__Gemmatimonadetes_bacterium_13_1_40CM_3_70_8	2	0	3	0	5	0	0	0		5	8.53691e-06
													g__Gemmatimonas	s__Gemmatimonas_phototrophica	0	0	0	0	0	0	2	0		2	3.41476e-06
													g__Gemmobacter	s__Gemmobacter_intermedius	0	0	0	0	0	0	0	0		0	0
													g__Geobacter	s__Geobacter_sp._DSM_9736	0	0	0	0	0	0	0	0		0	0
													g__Geodermatophilus	s__Geodermatophilus_telluris	0	0	0	1	0	0	0	0		0	0
													g__Geofilum	s__Geofilum_rubicundum	0	0	0	0	0	0	0	0		0	0
													g__Gilvibacter	s__Gilvibacter_sp._Bin25-node4	0	0	0	0	0	0	2	0		2	3.41476e-06
													g__Gloeobacter	s__Gloeobacter_kilaueensis	0	0	3	0	0	0	0	0		0	0
													g__Gloeocapsa	s__Gloeocapsa_sp._PCC_73106	3	0	0	8	0	0	0	0		0	0
													g__Gloeocapsa	s__Gloeocapsa_sp._PCC_7428	9	0	0	0	14	0	0	0		14	2.39033e-05
													g__Gloeocapsopsis	s__Gloeocapsopsis_sp._AAB1_=_1H9	1	0	0	0	0	0	0	0		0	0
													g__Gloeomargarita	s__Gloeomargarita_lithophora	2	0	0	0	0	0	0	0		0	0
													g__Gordonia	s__Gordonia_alkanivorans	0	0	0	0	0	1	0	0		1	1.70738e-06
													g__Gracilimonas	s__Gracilimonas_amylolytica	8	14	13	10	0	4	7	0		11	1.87812e-05
													g__Granulibacter	s__Granulibacter_bethesdensis	2	4	3	0	0	0	0	0		0	0
													g__Granulicella	s__Granulicella_sp._GAS466	5	0	6	0	1	7	0	0		8	1.36591e-05
													g__Granulosicoccus	s__Granulosicoccus_antarcticus	0	0	7	8	0	4	6	0		10	1.70738e-05
													g__Hafnia	s__Hafnia_paralvei	0	0	0	0	0	0	0	0		0	0
													g__Halalkalibacillus	s__Halalkalibacillus_halophilus	0	8	0	0	5	0	0	0		5	8.53691e-06
													g__Halanaerobium	s__Halanaerobium_sp._MDAL1	0	0	0	0	1	0	0	0		1	1.70738e-06
													g__Haliscomenobacter	s__Haliscomenobacter_hydrossis	0	0	0	7	0	0	13	0		13	2.2196e-05
													g__Halobacillus	s__Halobacillus_dabanensis	11	0	0	0	4	7	13	0		24	4.09772e-05
													g__Halobacteriovorax	s__Halobacteriovorax_marinus	0	6	0	0	5	7	4	0		16	2.73181e-05
													g__Halocynthiibacter	s__Halocynthiibacter_arcticus	0	0	0	0	0	4	0	0		4	6.82953e-06
													g__Halodesulfovibrio	s__Halodesulfovibrio_spirochaetisodalis	0	0	0	0	0	0	0	0		0	0
													g__Haloechinothrix	s__Haloechinothrix_alba	0	0	0	0	0	0	0	0		0	0
													g__Halomonas	s__Halomonas_heilongjiangensis	12	6	7	8	2	0	3	0		5	8.53691e-06
													g__Halomonas	s__Halomonas_ilicicola	0	0	0	0	0	0	2	0		2	3.41476e-06
													g__Halomonas	s__Halomonas_sp._LBP4	4	0	0	4	0	0	0	0		0	0
													g__Halopolyspora	s__Halopolyspora_algeriensis	0	3	0	0	0	0	0	0		0	0
													g__Halovibrio	s__Halovibrio_sp._YL5-2	0	0	0	1	0	0	0	0		0	0
													g__Helicobacter	s__Helicobacter_pylori	0	0	6	0	0	0	0	0		0	0
													g__Henriciella	s__Henriciella_sp.	5	10	12	7	7	5	5	0		17	2.90255e-05
													g__Henriciella	s__Henriciella_sp._JN25	0	0	0	0	0	0	1	0		1	1.70738e-06
													g__Herbaspirillum	s__Herbaspirillum_sp._K2R10-39	0	0	0	0	0	0	0	0		0	0
													g__Herbaspirillum	s__Herbaspirillum_sp._meg3	0	9	7	9	0	0	8	0		8	1.36591e-05
													g__Hoeflea	s__Hoeflea_halophila	7	5	11	11	0	4	5	0		9	1.53664e-05
													g__Hoeflea	s__Hoeflea_marina	0	0	0	6	0	0	0	0		0	0
													g__Homoserinimonas	s__Homoserinimonas_sp._OAct_916	0	0	0	0	0	0	0	0		0	0
													g__Hungateiclostridium	s__Hungateiclostridium_saccincola	0	0	0	0	0	0	0	0		0	0
													g__Hydrocoleum	s__Hydrocoleum_sp._CS-953	0	0	0	0	0	0	0	0		0	0
													g__Hydrogenivirga	s__Hydrogenivirga_caldilitoris	0	4	6	9	0	6	10	0		16	2.73181e-05
													g__Hydrogenophilus	s__Hydrogenophilus_thermoluteolus	0	0	0	0	0	0	1	0		1	1.70738e-06
													g__Hymenobacter	s__Hymenobacter_nivis	6	4	7	8	0	2	4	0		6	1.02443e-05
													g__Hymenobacter	s__Hymenobacter_psychrophilus	0	0	0	0	0	0	0	0		0	0
													g__Hymenobacter	s__Hymenobacter_sp.	3	116	4	0	8	0	0	0		8	1.36591e-05
													g__Hyphomicrobium	s__Hyphomicrobium_sp.	0	0	0	0	0	0	0	0		0	0
													g__Hyphomicrobium	s__Hyphomicrobium_sp._99	0	7	11	0	9	5	0	0		14	2.39033e-05
													g__Hyphomicrobium	s__Hyphomicrobium_sp._NDB2Meth4	0	0	0	0	0	0	0	0		0	0
													g__Unclassified	s__Hyphomonadaceae_bacterium_TMED5	7	7	0	8	0	5	6	0		11	1.87812e-05
													g__Hyphomonas	s__Hyphomonas_jannaschiana	7	11	0	0	7	5	8	0		20	3.41476e-05
													g__Hyphomonas	s__Hyphomonas_sp._CY54-11-8	0	3	3	0	0	0	0	0		0	0
													g__Hyphomonas	s__Hyphomonas_sp._Mor2	5	0	0	0	0	0	0	0		0	0
													g__Idiomarina	s__Idiomarina_aestuarii	0	0	4	3	0	0	0	0		0	0
													g__Idiomarina	s__Idiomarina_aquatica	6	0	4	11	9	6	10	0		25	4.26846e-05
													g__Idiomarina	s__Idiomarina_aquimaris	0	7	6	0	0	4	0	0		4	6.82953e-06
													g__Unclassified	s__Ignavibacteria_bacterium_GWF2_33_9	0	0	0	0	0	0	0	0		0	0
													g__Unclassified	s__Ignavibacteriales_bacterium	0	0	4	0	0	0	0	0		0	0
													g__Janthinobacterium	s__Janthinobacterium_agaricidamnosum	0	0	0	1	0	0	0	0		0	0
													g__Janthinobacterium	s__Janthinobacterium_lividum	0	0	0	7	0	0	0	0		0	0
													g__Janthinobacterium	s__Janthinobacterium_sp._Marseille	0	0	0	0	0	0	0	0		0	0
													g__Janthinobacterium	s__Janthinobacterium_sp._ROICE36	0	0	0	1	0	0	0	0		0	0
													g__Janthinobacterium	s__Janthinobacterium_svalbardensis	0	0	2	2	0	0	0	0		0	0
													g__Jiulongibacter	s__Jiulongibacter_sediminis	6	4	6	6	0	0	0	0		0	0
													g__Johnsonella	s__Johnsonella_ignava	0	0	0	0	0	0	0	0		0	0
													g__Kiloniella	s__Kiloniella_sp._EL199	0	0	0	3	0	0	0	0		0	0
													g__Kitasatospora	s__Kitasatospora_sp._NRRL_B-11411	0	0	0	0	0	0	0	0		0	0
													g__Klebsiella	s__Klebsiella_quasipneumoniae	0	0	0	0	0	0	0	0		0	0
													g__Kocuria	s__Kocuria_palustris	0	0	0	0	0	0	2	0		2	3.41476e-06
													g__Kocuria	s__Kocuria_rosea	0	0	0	0	0	0	0	0		0	0
													g__Komagataeibacter	s__Komagataeibacter_hansenii	0	0	0	36	0	0	0	0		0	0
													g__Komagataeibacter	s__Komagataeibacter_xylinus	0	0	0	0	0	0	0	0		0	0
													g__Kribbella	s__Kribbella_sp._NEAU-SW521	4	9	24	8	0	0	0	0		0	0
													g__Kriegella	s__Kriegella_aquimaris	5	0	6	0	0	0	0	0		0	0
													g__Kurthia	s__Kurthia_massiliensis	0	0	11	0	0	0	0	0		0	0
													g__Labrenzia	s__Labrenzia_aggregata	0	6	0	0	0	0	0	0		0	0
													g__Labrenzia	s__Labrenzia_alexandrii	0	0	0	0	4	0	5	0		9	1.53664e-05
													g__Lachnobacterium	s__Lachnobacterium_bovis	0	0	0	0	0	0	0	0		0	0
													g__Unclassified	s__Lachnospiraceae_bacterium_3-2	0	0	0	0	0	0	0	0		0	0
													g__Unclassified	s__Lachnospiraceae_bacterium_FE2018	0	0	0	0	0	0	0	0		0	0
													g__Unclassified	s__Lachnospiraceae_bacterium_XBB2008	7	0	3	7	0	0	7	0		7	1.19517e-05
													g__Lactobacillus	s__Lactobacillus_brevis	0	4	4	0	0	0	0	0		0	0
													g__Lactobacillus	s__Lactobacillus_formosensis	0	0	0	0	2	0	0	0		2	3.41476e-06
													g__Lactobacillus	s__Lactobacillus_iners	0	0	0	0	0	0	0	0		0	0
													g__Lactobacillus	s__Lactobacillus_kosoi	0	0	0	0	2	0	0	0		2	3.41476e-06
													g__Lactobacillus	s__Lactobacillus_murinus	3	15	14	19	0	0	0	0		0	0
													g__Lactobacillus	s__Lactobacillus_paracasei	0	0	0	0	0	0	0	0		0	0
													g__Lactobacillus	s__Lactobacillus_rossiae	6	16	7	9	0	0	0	0		0	0
													g__Larkinella	s__Larkinella_rosea	0	0	0	0	0	0	0	0		0	0
													g__Larkinella	s__Larkinella_soli	0	0	0	3	0	0	0	0		0	0
													g__Legionella	s__Legionella_drozanskii	0	0	0	0	2	0	0	0		2	3.41476e-06
													g__Tatlockia	s__Legionella_maceachernii	12	8	0	7	6	4	3	0		13	2.2196e-05
													g__Legionella	s__Legionella_pneumophila	0	0	0	0	0	0	0	0		0	0
													g__Legionella	s__Legionella_sp.	0	1	0	0	0	0	0	0		0	0
													g__Legionella	s__Legionella_taurinensis	0	2	0	0	0	0	0	0		0	0
													g__Lentimicrobium	s__Lentimicrobium_saccharophilum	0	5	0	0	0	0	0	0		0	0
													g__Unclassified	s__Lentisphaerae_bacterium_GWF2_38_69	11	0	0	0	9	8	9	0		26	4.43919e-05
													g__Unclassified	s__Lentisphaerae_bacterium_GWF2_44_16	0	10	4	11	13	0	13	0		26	4.43919e-05
													g__Unclassified	s__Lentisphaerae_bacterium_GWF2_49_21	0	17	12	0	0	0	5	0		5	8.53691e-06
													g__Unclassified	s__Lentisphaerae_bacterium_GWF2_52_8	0	0	0	0	0	0	0	0		0	0
													g__Leptolyngbya	s__Leptolyngbya_foveolarum	0	0	0	0	0	0	0	0		0	0
													g__Leptolyngbya	s__Leptolyngbya_sp.	5	0	0	0	0	0	0	0		0	0
													g__Leptolyngbya	s__Leptolyngbya_sp._IPPAS_B-1204	0	0	0	0	0	0	0	0		0	0
													g__Leptolyngbya	s__Leptolyngbya_sp._NIES-3755	0	0	0	0	0	0	0	0		0	0
													g__Leptolyngbya	s__Leptolyngbya_sp._PCC_6406	5	0	0	2	0	0	0	0		0	0
													g__Leptolyngbya	s__Leptolyngbya_sp._PCC_7375	13	9	0	16	0	5	0	0		5	8.53691e-06
													g__Leptospira	s__Leptospira_biflexa	11	0	0	6	3	0	0	0		3	5.12215e-06
													g__Leptospira	s__Leptospira_borgpetersenii	0	0	3	0	0	0	0	0		0	0
													g__Leptospira	s__Leptospira_kmetyi	0	7	0	0	0	0	0	0		0	0
													g__Leptospira	s__Leptospira_weilii	10	6	10	0	4	3	8	0		15	2.56107e-05
													g__Lewinella	s__Lewinella_nigricans	0	8	10	12	2	3	0	0		5	8.53691e-06
													g__Limnoraphis	s__Limnoraphis_robusta	0	0	5	0	6	0	0	0		6	1.02443e-05
													g__Litoreibacter	s__Litoreibacter_ponti	0	0	0	0	0	0	0	0		0	0
													g__Litorimicrobium	s__Litorimicrobium_taeanense	0	0	0	0	0	0	0	0		0	0
													g__Longibacter	s__Longibacter_salinarum	2	0	3	3	0	0	0	0		0	0
													g__Luteimonas	s__Luteimonas_sp._J29	2	0	0	0	0	0	0	0		0	0
													g__Luteitalea	s__Luteitalea_pratensis	0	0	4	0	0	3	0	0		3	5.12215e-06
													g__Lutibacter	s__Lutibacter_sp.	1	0	3	0	0	0	0	0		0	0
													g__Lyngbya	s__Lyngbya_sp._PCC_8106	0	0	2	0	0	0	0	0		0	0
													g__Lysinibacillus	s__Lysinibacillus_sp._YLB-03	0	0	0	0	0	0	0	0		0	0
													g__Lysinimicrobium	s__Lysinimicrobium_pelophilum	0	3	0	4	0	0	0	0		0	0
													g__Lysobacter	s__Lysobacter_enzymogenes	0	0	8	6	2	0	0	0		2	3.41476e-06
													g__Lysobacter	s__Lysobacter_sp._URHA0019	0	0	0	13	0	0	0	0		0	0
													g__Lysobacter	s__Lysobacter_sp._zong2l5	0	8	0	0	0	0	0	0		0	0
													g__Magnetospirillum	s__Magnetospirillum_sp._64-120	5	4	7	5	0	6	0	0		6	1.02443e-05
													g__Mangrovibacter	s__Mangrovibacter_phragmitis	6	5	12	5	0	0	4	0		4	6.82953e-06
													g__Mangrovimonas	s__Mangrovimonas_sp._ST2L15	0	0	0	0	0	0	0	0		0	0
													g__Maribacter	s__Maribacter_antarcticus	0	0	0	0	0	0	2	0		2	3.41476e-06
													g__Maribacter	s__Maribacter_litoralis	0	0	0	0	0	3	0	0		3	5.12215e-06
													g__Maribacter	s__Maribacter_sp._4U21	0	0	0	0	0	1	2	0		3	5.12215e-06
													g__Maribacter	s__Maribacter_sp._HTCC2170	0	0	0	0	0	0	1	0		1	1.70738e-06
													g__Maribacter	s__Maribacter_sp._MJ134	4	2	0	0	0	0	0	0		0	0
													g__Marichromatium	s__Marichromatium_gracile	3	4	9	3	0	0	0	0		0	0
													g__Marinagarivorans	s__Marinagarivorans_algicola	0	0	10	12	8	0	0	0		8	1.36591e-05
													g__Unclassified	s__marine_actinobacterium_MedAcidi-G1	2	0	0	0	0	0	0	0		0	0
													g__Unclassified	s__marine_bacterium_AO1-C	0	0	0	9	7	5	0	0		12	2.04886e-05
													g__Marinicaulis	s__Marinicaulis_flavus	0	0	0	0	0	0	2	0		2	3.41476e-06
													g__Unclassified	s__Marinilabiliaceae_bacterium_JC017	5	17	4	6	0	0	0	0		0	0
													g__Marininema	s__Marininema_mesophilum	0	0	2	0	0	0	0	0		0	0
													g__Mariniphaga	s__Mariniphaga_anaerophila	0	0	0	15	0	0	0	0		0	0
													g__Marinitoga	s__Marinitoga_sp._1197	0	0	0	0	0	0	0	0		0	0
													g__Marinobacter	s__Marinobacter_bohaiensis	0	0	0	0	0	0	0	0		0	0
													g__Marinobacterium	s__Marinobacterium_profundum	0	0	0	0	0	0	0	0		0	0
													g__Marinomonas	s__Marinomonas_hwangdonensis	0	0	0	0	4	0	0	0		4	6.82953e-06
													g__Marinomonas	s__Marinomonas_primoryensis	0	11	0	0	9	0	0	0		9	1.53664e-05
													g__Marinomonas	s__Marinomonas_sp._MED121	7	0	0	0	0	0	0	0		0	0
													g__Marinospirillum	s__Marinospirillum_minutulum	0	0	0	0	0	0	1	0		1	1.70738e-06
													g__Mariprofundus	s__Mariprofundus_aestuarium	0	0	0	0	0	0	0	0		0	0
													g__Marivirga	s__Marivirga_lumbricoides	9	3	14	10	8	6	5	0		19	3.24403e-05
													g__Martelella	s__Martelella_sp._AD-3	0	16	18	0	0	0	9	0		9	1.53664e-05
													g__Massilia	s__Massilia_aurea	5	0	0	0	0	0	0	0		0	0
													g__Massilia	s__Massilia_sp._K1S02-61	0	0	0	0	0	10	0	0		10	1.70738e-05
													g__Massiliomicrobiota	s__Massiliomicrobiota_sp._An80	0	0	0	0	0	0	0	0		0	0
													g__Melittangium	s__Melittangium_boletus	1	0	0	0	0	0	0	0		0	0
													g__Mesoplasma	s__Mesoplasma_chauliocola	0	0	0	0	0	0	0	0		0	0
													g__Mesoplasma	s__Mesoplasma_corruscae	0	0	0	0	0	0	0	0		0	0
													g__Mesoplasma	s__Mesoplasma_florum	0	0	0	0	0	0	0	0		0	0
													g__Mesoplasma	s__Mesoplasma_seiffertii	1	0	0	0	0	0	0	0		0	0
													g__Mesorhizobium	s__Mesorhizobium_alhagi	0	0	0	0	0	0	2	0		2	3.41476e-06
													g__Mesorhizobium	s__Mesorhizobium_kowhaii	0	0	0	0	0	0	2	0		2	3.41476e-06
													g__Mesorhizobium	s__Mesorhizobium_sp._M7A.F.Ca.US.008.03.1.1	0	0	0	0	0	0	0	0		0	0
													g__Mesorhizobium	s__Mesorhizobium_sp._STM_4661	0	0	0	0	0	0	0	0		0	0
													g__Methylibium	s__Methylibium_sp._YR605	13	0	0	0	14	13	0	0		27	4.60993e-05
													g__Methylobacterium	s__Methylobacterium_pseudosasicola	7	5	4	8	0	4	0	0		4	6.82953e-06
													g__Methylobacterium	s__Methylobacterium_sp._MB200	0	0	0	0	0	0	0	0		0	0
													g__Methylococcus	s__Methylococcus_sp.	0	0	3	0	0	0	0	0		0	0
													g__Methylocucumis	s__Methylocucumis_oryzae	0	0	0	7	0	0	0	0		0	0
													g__Methylomonas	s__Methylomonas_koyamae	5	0	0	0	0	0	0	0		0	0
													g__Methylophaga	s__Methylophaga_frappieri	0	0	0	0	0	0	0	0		0	0
													g__Methylophaga	s__Methylophaga_nitratireducenticrescens	0	0	18	0	0	0	0	0		0	0
													g__Methylophaga	s__Methylophaga_sp.	0	0	4	0	7	7	0	0		14	2.39033e-05
													g__Unclassified	s__Methylophilales_bacterium_HTCC2181	0	0	0	0	0	0	0	0		0	0
													g__Unclassified	s__Methylothermaceae_bacteria_B42	0	0	0	0	0	0	1	0		1	1.70738e-06
													g__Microbacterium	s__Microbacterium_sp._HM58-2	3	4	6	3	0	0	0	0		0	0
													g__Micromonospora	s__Micromonospora_marina	0	0	0	8	0	0	0	0		0	0
													g__Micromonospora	s__Micromonospora_narathiwatensis	0	0	0	0	0	0	0	0		0	0
													g__Micromonospora	s__Micromonospora_noduli	9	15	12	0	6	9	0	0		15	2.56107e-05
													g__Microvirga	s__Microvirga_massiliensis	0	0	0	0	0	0	0	0		0	0
													g__Miniphocibacter	s__Miniphocibacter_massiliensis	3	0	5	0	0	0	0	0		0	0
													g__Moraxella	s__Moraxella_bovis	10	12	0	0	14	11	0	0		25	4.26846e-05
													g__Mucilaginibacter	s__Mucilaginibacter_sp._F01003	4	4	4	10	0	0	0	0		0	0
													g__Mucilaginibacter	s__Mucilaginibacter_yixingensis	0	5	25	13	0	7	0	0		7	1.19517e-05
													g__Unclassified	s__Muribaculaceae_bacterium_Isolate-013_(NCI)	0	0	9	0	0	0	0	0		0	0
													g__Muricauda	s__Muricauda_lutimaris	6	8	8	10	0	0	2	0		2	3.41476e-06
													g__Muricauda	s__Muricauda_sp._40DY170	3	0	0	0	0	0	3	0		3	5.12215e-06
													g__Mycobacterium	s__Mycobacterium_sp._1554424.7	0	0	10	0	0	0	21	0		21	3.5855e-05
													g__Mycobacterium	s__Mycobacterium_sp._852002-40037_SCH5390672	0	0	0	0	0	0	0	0		0	0
													g__Mycobacterium	s__Mycobacterium_sp._ITM-2016-00318	12	7	0	10	0	0	12	0		12	2.04886e-05
													g__Mycolicibacter	s__Mycolicibacter_heraklionensis	0	0	4	0	3	0	0	0		3	5.12215e-06
													g__Mycolicibacterium	s__Mycolicibacterium_agri	6	12	15	13	12	10	12	0		34	5.8051e-05
													g__Mycolicibacterium	s__Mycolicibacterium_sp._GF69	0	0	0	0	0	0	0	0		0	0
													g__Mycoplasma	s__Mycoplasma_agalactiae	8	0	0	0	0	0	0	0		0	0
													g__Mycoplasma	s__Mycoplasma_alkalescens	0	0	0	0	0	0	0	0		0	0
													g__Mycoplasma	s__Mycoplasma_alvi	0	0	0	0	1	0	0	0		1	1.70738e-06
													g__Mycoplasma	s__Mycoplasma_anseris	0	0	0	0	0	0	0	0		0	0
													g__Mycoplasma	s__Mycoplasma_arginini	0	0	0	0	0	0	0	0		0	0
													g__Mycoplasma	s__Mycoplasma_bovigenitalium	0	0	0	0	0	0	0	0		0	0
[truncated: 539 more rows]

## Sheet: table S6 
Table S6 Effects of Edwarsiella piscicida infection on relative abundance of virulence factors of intestinal microbiota.
							Relative abundance
Seqencing	Virulence_factor_id	vf_name	VFDB_gene_name	Sort	Highest correlated taxonomy	Con vs E9D P value	Con1	Con2	Con3	Con4	E91	E92	E93	E94	E211	E212	E213	E214
1	VF0394	Flagella	flgK; flgL; flgD; fliA; fliS; fliL; flgI; fliR; fliQ; fliP; fliO; fliN; fliM; fliK; fliJ; fliI; fliH; fliG; fliF; fliE; fliT; fliD; fliC; flhB; fliZ; flhC; flhD; flgH; flgN; flhA; flhE; flgM; flgA; flgB; flgC; flgE; flgF; flgG; flgJ	Motility；Invasion；Flagella-mediated motility	g__Edwardsiella; s__Unclassified. g__Edwardsiella; s__Edwardsiella_piscicida. g__Edwardsiella; s__Edwardsiella_tarda	0.002	0	0	0	0	1749	1140	1953	3000	0	51	0	77
2	VF0272	FbpABC	fbpC) iron(III; fbpB) iron(III	Nutritional/Metabolic factor; Metal uptake; Iron uptake; Siderophore uptake system; Siderophore-mediated iron transport system	g__Edwardsiella; s__Unclassified. g__Edwardsiella; s__Edwardsiella_piscicida. g__Edwardsiella; s__Edwardsiella_tarda	0.002	0	3	0	0	931	614	1047	1615	0	27	42	59
3	VF0268	HitABC	hitC) iron(III	Nutritional/Metabolic factor; Metal uptake; Iron uptake	g__Edwardsiella; s__Unclassified. g__Edwardsiella; s__Edwardsiella_piscicida.	0.002	0	0	0	0	804	519	843	1349	0	35	15	47
4	VF0463	BfmRS	bfmR; bfmS	Regulation	g__Edwardsiella; s__Unclassified. g__Edwardsiella; s__Edwardsiella_piscicida. g__Edwardsiella; s__Edwardsiella_tarda	0.002	0	0	0	0	636	399	731	1039	0	17	0	43
5	VF0082	Type IV pili	pilC; pilS; pilR; chpA; pilH; chpE; chpD; pilJ	Adherence;Twitching motility； Fimbrial adhesin; Type IV pili; Type IVa pili (T4aP)	g__Edwardsiella; s__Unclassified. g__Edwardsiella; s__Edwardsiella_piscicida.	0.002	0	0	0	0	630	378	689	1034	0	10	0	35
6	VF0227	Chu	chuW; chuY; chuX; chuV; chuT; chuU; chuS; chuA	Nutritional/Metabolic factor; Metal uptake; Iron uptake; Heme uptake system; Gram- non-hemophore-dependent	g__Edwardsiella; s__Unclassified. g__Edwardsiella; s__Edwardsiella_piscicida.	0.003	0	0	0	0	531	323	631	901	0	32	9	44
7	VF0334	HSI-I	hsiA1; hsiH1; hsiG1; hsiC1/vipB; hsiB1/vipA; tagT; clpV1; ppkA	Effector delivery system; Type VI secretion system (T6SS); T6SS components	g__Edwardsiella; s__Unclassified. g__Edwardsiella; s__Edwardsiella_piscicida. g__Edwardsiella; s__Edwardsiella_tarda	0.01	479	461	588	489	748	582	860	890	379	516	535	556
8	VF0321	TTSS(SPI-2 encode)	sspH2; ssaN; ssaT; ssaR; ssaV; sseC; sseF; ssaC; ssaD; ssaG; ssaJ; ssaL	Effector delivery system; Type III secretion system (T3SS); T3SS components	g__Edwardsiella; s__Unclassified. g__Edwardsiella; s__Edwardsiella_tarda	0.002	15	3	19	17	511	335	577	827	15	13	11	40
9	VF0450	FarAB	farA; farB	Antimicrobial activity/Competitive advantage	g__Edwardsiella; s__Unclassified. g__Edwardsiella; s__Edwardsiella_piscicida.	0.002	0	0	0	0	417	289	490	735	0	19	0	31
10	VF0323	Capsule 1	Cj1437c; kpsF; gmhA2; kpsE; Cj1438c; Cj1436c; hddC	Immune modulation; Antiphagocytosis	g__Edwardsiella; s__Unclassified. g__Edwardsiella; s__Edwardsiella_piscicida.	0.003	6	7	0	6	386	274	478	726	0	17	6	34
11	VF0091	Alginate	algQ; algZ; algR; mucB; mucC; algB; algA; mucA; algU	Biofilm; Biofilm formation	g__Edwardsiella; s__Unclassified.	0.003	0	0	0	0	386	244	432	672	0	17	0	12
12	VF0286	PhoP	phoP	Regulation	g__Edwardsiella; s__Unclassified. g__Edwardsiella; s__Edwardsiella_piscicida.	0.002	0	0	0	0	355	218	410	585	0	5	0	22
13	VF0436	Capsule I	wcbR; wcbT; wcbN; wcbE; wzt2; wcbM	Immune modulation; Antiphagocytosis	g__Edwardsiella; s__Unclassified. g__Edwardsiella; s__Edwardsiella_piscicida.	0.004	133	160	166	179	342	308	422	552	109	148	127	183
14	VF0106	MgtBC	mgtB; mgtC	Nutritional/Metabolic factor; Metal uptake; Magnesium uptake		0.006	109	164	240	165	399	287	391	518	149	179	178	191
15	VF0432	CdpA	cdpA	Regulation	g__Edwardsiella; s__Unclassified. g__Edwardsiella; s__Edwardsiella_piscicida. g__Edwardsiella; s__Edwardsiella_tarda	0.002	0	0	0	0	312	201	336	507	0	14	8	22
16	VF0291	Legiobactin	lbtC; lbtA; lbtB	Nutritional/Metabolic factor; Metal uptake; Iron uptake; Siderophore uptake system; Siderophore biosynthesis	g__Edwardsiella; s__Unclassified. g__Edwardsiella; s__Edwardsiella_piscicida.	0.002	0	0	0	0	301	192	347	482	0	4	0	22
17	VF0362	BopD	bopD	Biofilm; Biofilm formation	g__Edwardsiella; s__Unclassified. g__Edwardsiella; s__Edwardsiella_piscicida.	0.002	0	0	0	0	304	179	317	479	0	15	0	22
18	VF0572	Allantion utilization	allR; allB; allS; allD; allC	Nutritional/Metabolic factor	g__Edwardsiella; s__Unclassified. g__Edwardsiella; s__Edwardsiella_piscicida. g__Edwardsiella; s__Edwardsiella_tarda	0.002	14	20	39	22	302	192	331	464	16	52	20	37
19	VF0568	AcrAB	acrB; acrA	Antimicrobial activity/Competitive advantage	g__Edwardsiella; s__Unclassified. g__Edwardsiella; s__Edwardsiella_piscicida. g__Edwardsiella; s__Edwardsiella_tarda	0.003	0	0	0	0	262	168	299	462	0	60	0	27
20	VF0367	LPS 1	wbkC; pgm; wzt; per	Immune modulation; Inflammatory signaling pathway	g__Edwardsiella; s__Unclassified. g__Edwardsiella; s__Edwardsiella_piscicida.	0.001	68	77	121	72	344	239	307	437	63	85	126	80
21	VF0033	LPS 2	bplF; bplA; bplC; bplL; bplH; bplB	Immune modulation; Inflammatory signaling pathway	g__Edwardsiella; s__Unclassified. g__Edwardsiella; s__Edwardsiella_piscicida.	0.003	10	2	9	8	244	159	292	420	7	8	13	20
22	VF0573	Colibactin	clbB; clbF; clbP; clbO; clbD; clbG; clbN; clbL; clbI; clbH; clbC; clbJ; clbK; clbS	Exotoxin; Intracellularly active toxin; DNase/Genotoxin	g__Edwardsiella; s__Edwardsiella_piscicida. g__Edwardsiella; s__Edwardsiella_tarda	0.007	101	111	95	113	267	184	309	406	70	156	65	124
23	VF0264	Hpt	hpt	Nutritional/Metabolic factor; Metabolic adaptation; Carbohydrate uptake	g__Edwardsiella; s__Unclassified. g__Edwardsiella; s__Edwardsiella_piscicida.	0.002	0	0	0	0	238	152	258	400	0	13	0	10
24	VF0560	Capsule 2	wcaH; wcaJ; wza; gmd; gnd; ugd; galF; manC; wcaG; manB; wzc	Immune modulation; Antiphagocytosis	g__Edwardsiella; s__Unclassified. g__Edwardsiella; s__Edwardsiella_piscicida.	0.003	19	28	40	10	219	146	252	361	13	58	16	31
25	VF0444	Lap	lap	Adherence; Non-fimbrial adhesin; Cell wall anchored protein	g__Edwardsiella; s__Unclassified. g__Edwardsiella; s__Edwardsiella_piscicida.	0.005	0	0	0	0	189	111	220	358	0	16	9	15
26	VF0467	Acinetobactin	barB; bauE; basG; entE; basI; bauA; bauB	Nutritional/Metabolic factor; Metal uptake; Iron uptake; Siderophore uptake system; Siderophore biosynthesis	g__Edwardsiella; s__Unclassified. g__Edwardsiella; s__Edwardsiella_piscicida. g__Edwardsiella; s__Edwardsiella_tarda	0.002	4	12	7	8	217	149	256	356	8	18	15	2
27	VF0562	Ent	entA; fepA; fepC; entE; fepD	Nutritional/Metabolic factor; Metal uptake; Iron uptake; Siderophore uptake system	g__Edwardsiella; s__Unclassified. g__Edwardsiella; s__Edwardsiella_piscicida.	0.002	10	3	15	19	214	145	241	344	8	21	28	15
28	VF0044	LOS	rfaD; kdtA; licD; rfaE	Immune modulation; Inflammatory signaling pathway	g__Edwardsiella; s__Unclassified. g__Edwardsiella; s__Edwardsiella_piscicida.	0.02	53	91	128	25	200	133	239	341	64	65	44	84
29	VF0428	Bsa T3SS	bprB; bprC	Effector delivery system; Type III secretion system (T3SS); T3SS components	g__Edwardsiella; s__Unclassified. g__Edwardsiella; s__Edwardsiella_piscicida.	0.003	0	0	0	0	211	119	222	337	0	9	0	5
30	VF0274	Capsule 3	neuD; neuC; neuB; cpsO; neuA; cpsN; cpsJ; cpsD	Immune modulation; Antiphagocytosis	g__Edwardsiella; s__Unclassified. g__Edwardsiella; s__Edwardsiella_piscicida. g__Edwardsiella; s__Edwardsiella_tarda	0.006	5	9	14	16	155	112	293	316	10	11	26	39
31	VF0293	IraAB	iraB	Nutritional/Metabolic factor; Metal uptake; Iron uptake	g__Edwardsiella; s__Unclassified. g__Edwardsiella; s__Edwardsiella_piscicida. g__Edwardsiella; s__Edwardsiella_tarda	0.002	0	0	0	0	185	115	210	311	0	0	0	13
32	VF0014	Intercellular adhesion proteins	icaB) N-deacetylase, involved in polysaccharide intercellular adhesin(PIA; icaR; icaA) N-acetylglucosaminyltransferase, involved in polysaccharide intercellular adhesin(PIA	Biofilm; Biofilm formation	g__Edwardsiella; s__Unclassified. g__Edwardsiella; s__Edwardsiella_piscicida.	0.002	0	0	0	0	186	109	217	307	0	16	0	10
33	VF0429	T6SS-1	tssM-5; tssL-5; tssK-5; tssJ-5; tssC-5	Effector delivery system; Type VI secretion system (T6SS); T6SS components	g__Edwardsiella; s__Unclassified. g__Edwardsiella; s__Edwardsiella_tarda	0.003	2	0	0	0	177	103	190	293	0	0	0	13
34	VF0160	FeoAB	feoB	Nutritional/Metabolic factor; Metal uptake; Iron uptake; Ferrous iron binding	g__Edwardsiella; s__Unclassified.	0.01	0	0	0	0	142	103	182	269	0	14	12	9
35	VF0256	Shu	shuU; shuV; shuY; shuT	Nutritional/Metabolic factor; Metal uptake; Iron uptake; Heme uptake system; Gram- non-hemophore-dependent	g__Edwardsiella; s__Unclassified. g__Edwardsiella; s__Edwardsiella_piscicida.	0.002	0	0	6	0	151	100	167	251	0	8	0	7
36	VF0124	LPS 3	gtrB; gtrA	Immune modulation; Inflammatory signaling pathway	g__Edwardsiella; s__Unclassified. g__Edwardsiella; s__Edwardsiella_piscicida.	0.02	0	0	0	0	120	86	155	245	0	3	0	5
37	VF0449	PrsA2	prsA2	Post-translational modification	g__Edwardsiella; s__Unclassified.	0.001	0	0	0	0	156	102	172	244	0	2	0	6
38	VF0571	RcsAB	rcsB	Regulation	g__Edwardsiella; s__Unclassified.	0.003	0	0	0	0	139	86	170	240	0	0	0	6
39	VF0221	Type 1 fimbriae	fimE; fimD; fimG; fimC; fimI; fimA; fimB	Adherence; Fimbrial adhesin; Adhesive pili of the chaperone-usher family	g__Edwardsiella; s__Unclassified. g__Edwardsiella; s__Edwardsiella_piscicida.	0.003	0	2	0	0	136	78	154	230	0	32	0	5
40	VF0056	LPS 4	kdtB; gluE; gluP	Immune modulation; Inflammatory signaling pathway	g__Edwardsiella; s__Unclassified. g__Edwardsiella; s__Edwardsiella_piscicida.	0.001	0	0	0	0	153	96	161	225	0	9	12	10
41	VF0327	PEB1	pebA	Adherence; Non-fimbrial adhesin; Cell wall anchored protein	g__Edwardsiella; s__Edwardsiella_piscicida. g__Edwardsiella; s__Edwardsiella_tarda	0.01	0	0	0	0	135	93	160	216	0	3	0	5
42	VF0156	Dot/Icm	lpg2936; lpg2628; vipD	Effector delivery system; Type IV secretion system (T4SS); Type IVB (T4BSS) components	g__Edwardsiella; s__Unclassified.	0.006	38	45	67	49	133	106	147	215	46	34	50	55
43	VF0504	AdeFGH efflux pump	adeF; adeG	Biofilm; Biofilm formation	g__Edwardsiella; s__Unclassified. g__Edwardsiella; s__Edwardsiella_piscicida. g__Edwardsiella; s__Edwardsiella_tarda	0.002	0	0	0	0	123	82	145	214	0	2	0	5
44	VF0430	Flagella	fliA; cheY; flgE; cheB; flgG; fliI; flhA; tsr	Motility; Flagella-mediated motility	g__Edwardsiella; s__Unclassified. g__Edwardsiella; s__Edwardsiella_piscicida.	0.01	10	6	9	12	109	63	112	212	11	11	17	17
45	VF0191	TTSS	escU; escS; cesD; escN	Effector delivery system; Type III secretion system (T3SS); T3SS components	g__Edwardsiella; s__Unclassified.	0.001	0	2	0	0	139	88	151	211	0	8	0	10
46	VF0068	p60	iap/cwhA	Invasion	g__Edwardsiella; s__Unclassified. g__Edwardsiella; s__Edwardsiella_piscicida.	0.003	0	0	0	0	133	73	129	207	0	0	0	6
47	VF0138	F1 antigen	caf1R	Immune modulation; Antiphagocytosis	g__Edwardsiella; s__Unclassified.	0.001	0	0	0	0	138	91	151	203	0	0	0	3
48	VF0052	HP-NAP	napA	Immune modulation; Inflammatory signaling pathway	g__Edwardsiella; s__Unclassified. g__Edwardsiella; s__Edwardsiella_piscicida.	0.01	0	0	0	0	109	76	147	201	0	2	0	12
49	VF0220	P fimbriae	papA; papD; papC; papH; papK; papB; papI; papF; papG; papJ; papE	Adherence; Fimbrial adhesin; Adhesive pili of the chaperone-usher family	g__Edwardsiella; s__Edwardsiella_piscicida.	0.01	0	0	0	0	134	76	192	200	0	71	0	25
50	VF0085	LPS 5	waaC) 3-deoxy-D-manno-octulosonic-acid (KDO; waaF; waaA; waaG; waaP) UDP-glucose:(heptosyl	Immune modulation; Inflammatory signaling pathway	g__Edwardsiella; s__Unclassified.	0.01	0	0	0	0	115	74	139	198	0	11	0	13
51	VF0361	Capsule 4	cpsJ; cpsB; cpsA; cpsI; cpsG	Immune modulation; Antiphagocytosis	g__Edwardsiella; s__Unclassified.	0.007	13	15	13	18	93	74	123	195	21	21	34	30
52	VF0299	Mycobactin	mbtA) Bifunctional enzyme MbtA: salicyl-AMP ligase (SAL-AMP ligase	Nutritional/Metabolic factor; Metal uptake; Iron uptake; Siderophore uptake system	g__Edwardsiella; s__Edwardsiella_piscicida.	0.003	0	7	8	5	98	69	121	180	6	7	9	12
53	VF0408	T3SS1	vscN; vcrH; exsA	Effector delivery system; Type III secretion system (T3SS); T3SS components	g__Edwardsiella; s__Unclassified.	0.008	2	0	0	0	91	54	93	179	0	0	6	7
54	VF0072	ClpC	clpC	Stress survival	g__Edwardsiella; s__Unclassified. g__Edwardsiella; s__Edwardsiella_piscicida.	0.006	21	19	31	15	106	70	110	177	19	30	27	16
55	VF0287	RelA	relA) Probable GTP pyrophosphokinase RelA (ATP:GTP 3'-pyrophosphotransferase) (PPGPP synthetase I) ((P)PPGPP synthetase	Regulation	g__Edwardsiella; s__Unclassified.	0.002	0	0	0	10	107	70	120	175	0	10	6	9
56	VF0564	Ybt	irp1; ybtE; ybtX; ybtT; irp2; fyuA; ybtP	Nutritional/Metabolic factor; Metal uptake; Iron uptake; Siderophore uptake system	g__Edwardsiella; s__Unclassified.	0.003	20	12	20	49	113	83	120	174	17	34	26	23
57	VF0095	Pyochelin	pchD; fptA; pchR	Nutritional/Metabolic factor; Metal uptake; Iron uptake; Siderophore uptake system	g__Edwardsiella; s__Unclassified.	0.003	27	36	30	27	116	77	129	168	17	47	29	21
58	VF0153	Mip	mip	Post-translational modification	g__Edwardsiella; s__Unclassified.	0.001	6	7	6	9	119	73	111	167	0	6	11	14
59	VF0456	MsrAB	msrA/B(pilB)	Stress survival	g__Edwardsiella; s__Unclassified. g__Edwardsiella; s__Edwardsiella_tarda.	0.005	11	14	30	9	91	66	106	163	8	18	16	20
60	VF0567	Type 3 fimbriae	mrkB; mrkC; mrkJ	Biofilm; Biofilm formation	g__Edwardsiella; s__Unclassified.	0.002	0	0	0	0	104	62	114	162	0	13	0	4
61	VF0479	T3SS	exsA; ascN	Effector delivery system; Type III secretion system (T3SS); T3SS components	g__Edwardsiella; s__Unclassified.	0.01	0	0	0	0	85	56	118	160	1	8	5	11
62	VF0228	Enterobactin	entF; entC; fepC; entB; entE; fepA; entD; fepD	Nutritional/Metabolic factor; Metal uptake; Iron uptake; Siderophore uptake system	g__Edwardsiella; s__Unclassified. g__Edwardsiella; s__Edwardsiella_piscicida.	0.001	8	22	12	6	107	72	106	151	6	44	10	5
63	VF0512	MAM7	VP1611	Adherence; Non-fimbrial adhesin	g__Edwardsiella; s__Edwardsiella_piscicida.	0.004	0	0	0	0	85	47	91	144	0	2	0	5
64	VF0144	Capsule 5	cps4I; cps4H	Immune modulation; Antiphagocytosis	g__Edwardsiella; s__Unclassified.	0.002	0	0	0	0	89	52	98	143	0	5	0	17
65	VF0427	BimA	bimA	Motility; Intracellular motility	g__Edwardsiella; s__Edwardsiella_piscicida.	0.01	0	0	0	0	82	49	107	141	0	3	0	4
66	VF0108	Rck	rck	Immune modulation; Complement evasion/Serum resistance	g__Edwardsiella; s__Edwardsiella_piscicida.	0.002	0	0	0	0	90	49	100	136	0	2	0	3
67	VF0514	OmpU	ompU	Adherence; Non-fimbrial adhesin	g__Edwardsiella; s__Unclassified. g__Edwardsiella; s__Edwardsiella_tarda.	0.01	0	0	0	0	78	58	97	136	0	0	0	6
68	VF0159	Hsp60	htpB	Adherence; Non-fimbrial adhesin; Cell wall anchored protein	g__Edwardsiella; s__Unclassified. g__Edwardsiella; s__Edwardsiella_piscicida.	0.005	45	32	21	24	75	70	104	131	19	35	33	60
69	VF0105	Lpf	lpfB; lpfA; lpfC	Adherence; Fimbrial adhesin; Adhesive pili of the chaperone-usher family	g__Edwardsiella; s__Unclassified. g__Edwardsiella; s__Edwardsiella_piscicida.	0.01	0	0	0	0	76	52	111	129	0	4	0	0
70	VF0392	O-antigen	rfpB; gmd; galE; wzz; ddhA; ddhB	Adherence; Fimbrial adhesin; Adhesive pili of the chaperone-usher family	g__Edwardsiella; s__Unclassified. g__Edwardsiella; s__Edwardsiella_piscicida.	0.04	6	21	17	15	48	51	111	128	5	13	9	18
71	VF0422	AdsA	adsA	Immune modulation; Apoptosis	g__Edwardsiella; s__Unclassified. g__Edwardsiella; s__Edwardsiella_piscicida.	0.01	27	44	23	42	80	51	83	120	17	56	9	22
72	VF0025	FHA	fhaB	Adherence; Non-fimbrial adhesin; Autotransporter adhesin	g__Edwardsiella; s__Unclassified.	0.03	30	37	51	50	70	53	87	116	47	25	53	45
73	VF0344	TTSS	cdsN; cdsL; pkn5	Effector delivery system; Type III secretion system (T3SS); T3SS components	g__Edwardsiella; s__Edwardsiella_piscicida.	0.3	93	120	147	122	73	123	99	116	126	135	108	129
74	VF0238	AslA	aslA	Invasion	g__Brevinema; s__Brevinema_andersonii	0.008	31	49	41	49	115	60	91	113	19	64	61	32
75	VF0207	Hemolysin	hlyB	Exotoxin; Membrane-acting toxin; Pore forming toxin (PFT)	g__Edwardsiella; s__Edwardsiella_piscicida.	0.003	30	31	32	12	69	61	83	105	20	30	30	35
76	VF0035	TTSS	bscN	Effector delivery system; Type III secretion system (T3SS); T3SS components	g__Edwardsiella; s__Edwardsiella_piscicida.	0.003	0	0	0	0	60	35	64	103	0	0	0	4
77	VF0351	Lsp	lspA	Post-translational modification	g__Edwardsiella; s__Unclassified.	0.02	0	0	0	0	45	36	55	98	0	3	0	2
78	VF0454	KatA	katA	Stress survival	g__Edwardsiella; s__Edwardsiella_tarda.	0.02	40	47	53	47	69	62	86	97	42	53	74	42
79	VF0003	Capsule 6	cap8O; cap8J	Immune modulation; Antiphagocytosis	g__Edwardsiella; s__Edwardsiella_tarda.	0.003	0	0	0	0	49	37	60	94	0	14	0	4
80	VF0080	IgA1 protease	iga	Exoenzyme; Protease	g__Edwardsiella; s__Unclassified.	0.002	0	0	0	0	59	35	63	91	0	0	0	7
81	VF0326	LOS	gmhA; neuC1; waaF; wlaN	Immune modulation; Inflammatory signaling pathway	g__Edwardsiella; s__Unclassified.	0.01	6	11	10	12	52	31	49	90	5	11	16	9
82	VF0163	enh loci	enhA	Others	g__Edwardsiella; s__Edwardsiella_tarda.	0.001	0	0	0	0	54	37	63	89	0	0	0	4
83	VF0513	IlpA	IlpA	Adherence; Non-fimbrial adhesin	g__Edwardsiella; s__Unclassified.	0.01	0	0	0	0	43	34	58	89	0	6	0	0
84	VF0325	Type IV secretion system	virD4	Effector delivery system; Type IV secretion system (T4SS); Type IVA (T4ASS) components	g__Edwardsiella; s__Unclassified.	0.002	0	0	0	0	53	34	61	87	0	0	0	4
85	VF0043	Capsule 7	bsc1; bexA; hscB	Immune modulation; Antiphagocytosis	g__Edwardsiella; s__Edwardsiella_piscicida.	0.01	0	0	0	0	49	38	59	85	0	5	15	0
86	VF0169	SodB	sodB	Stress survival	g__Edwardsiella; s__Unclassified. g__Edwardsiella; s__Edwardsiella_piscicida.	0.01	12	18	15	10	49	27	55	85	9	9	39	23
87	VF0457	RecN	recN	Stress survival	g__Edwardsiella; s__Unclassified. g__Edwardsiella; s__Edwardsiella_piscicida.	0.005	0	0	0	0	44	29	49	85	0	8	0	6
88	VF0050	Urease	ureG	Stress survival	g__Edwardsiella; s__Edwardsiella_piscicida.	0.003	0	0	0	0	44	31	53	84	0	0	0	0
89	VF0414	RicA	ricA	#VALUE!	g__Edwardsiella; s__Edwardsiella_piscicida.	0.003	0	0	0	0	54	30	48	84	0	7	0	0
90	VF0464	OmpA	ompA	Immune modulation; Apoptosis	g__Edwardsiella; s__Unclassified.	0.007	0	0	0	0	48	46	55	84	0	0	0	0
91	VF0499	OmpA	ompA	Others	g__Edwardsiella; s__Unclassified.	0.02	0	0	0	0	43	23	55	84	0	0	0	4
92	VF0222	S fimbriae	sfaY; sfaF; sfaH; sfaB; sfaS	Adherence; Fimbrial adhesin; Adhesive pili of the chaperone-usher family	g__Edwardsiella; s__Edwardsiella_ictaluri	0.002	0	0	0	0	55	30	62	83	0	18	0	1
93	VF0233	Tsh	vat	Effector delivery system; Type V secretion system (T5SS) (Autotransporter); Classical autotransporter (type Va); SPATE	g__Edwardsiella; s__Unclassified.	0.002	0	0	0	0	48	32	56	82	0	9	0	3
94	VF0100	Pyocyanin	phzM; phzS	Nutritional/Metabolic factor; Metabolic adaptation; Metabolite	g__Edwardsiella; s__Edwardsiella_piscicida.	0.003	0	0	3	0	51	30	49	81	0	0	0	6
95	VF0109	SodCI	sodCI	Immune modulation Antimicrobial activity/Competitive advantage	g__Edwardsiella; s__Edwardsiella_piscicida.	0.001	0	0	0	0	51	33	56	81	0	0	0	0
96	VF0369	VirB/VirD4 type IV secretion system	bepA	Effector delivery system; Type IV secretion system (T4SS); Type IVA (T4ASS) components	g__Edwardsiella; s__Unclassified.	0.001	0	0	0	0	53	39	57	81	0	4	0	0
97	VF0168	KatAB	katA; katB	Stress survival	g__Escherichia; s__Escherichia_coli	0.003	11	0	3	0	52	29	54	80	2	17	0	8
98	VF0083	TTSS	pscN; exsA	Effector delivery system; Type III secretion system (T3SS); T3SS components	g__Edwardsiella; s__Edwardsiella_piscicida.	0.003	7	0	13	17	43	40	55	79	8	12	7	19
99	VF0094	Pyoverdine	fpvA; pvdD; pvdE	Nutritional/Metabolic factor; Metal uptake; Iron uptake; Siderophore uptake system	g__Edwardsiella; s__Edwardsiella_piscicida.	0.002	0	0	0	0	43	31	51	79	0	7	8	7
100	VF0038	HMW1/HMW2	hmw1B) two-partner secretion (TPS	Adherence; Non-fimbrial adhesin; Autotransporter adhesin	g__Edwardsiella; s__Edwardsiella_piscicida.	0.01	0	0	0	0	43	29	55	78	0	0	0	2
101	VF0074	ClpP	clpP	Stress survival	g__Edwardsiella; s__Edwardsiella_piscicida.	0.006	22	19	3	0	50	33	64	77	11	13	4	7
102	VF0101	Vi antigen	tviC	Immune modulation; Antiphagocytosis	g__Edwardsiella; s__Unclassified. g__Edwardsiella; s__Edwardsiella_piscicida.	0.004	0	0	0	0	38	29	48	77	0	0	0	3
103	VF0213	Adhesive fimbriae	csvA	Adherence; Fimbrial adhesin; Adhesive pili of the chaperone-usher family	g__Edwardsiella; s__Unclassified.	0.01	0	0	0	0	39	29	52	77	0	0	0	0
104	VF0275	Lmb	lmb	Adherence; Non-fimbrial adhesin; Cell wall anchored protein	g__Edwardsiella; s__Edwardsiella_piscicida.	0.004	0	0	0	0	38	29	46	77	0	0	0	4
105	VF0131	Invasin	inv	Invasion Effector delivery system; Type V secretion system (T5SS) (Autotransporter); Inverse autotransporter (type Ve)	g__Edwardsiella; s__Unclassified.	0.002	0	0	0	0	47	29	50	76	0	0	0	5
106	VF0236	OmpA	ompA	Immune modulation; Apoptosis	g__Edwardsiella; s__Edwardsiella_piscicida.	0.02	0	0	0	0	35	28	43	75	0	0	0	8
107	VF0474	Lateral flagella	lafK; lafU	Motility; Flagella-mediated motility	g__Edwardsiella; s__Unclassified.	0.003	0	0	0	0	44	26	51	75	0	2	0	0
108	VF0433	Quorum-sensing	bspR4; pmlR/bspR1	Biofilm; Quorum sensing	g__Edwardsiella; s__Edwardsiella_piscicida.	0.001	0	0	0	0	51	33	52	74	0	4	0	0
109	VF0073	ClpE	clpE	Stress survival	g__Edwardsiella; s__Unclassified.	0.003	0	0	0	0	49	23	47	72	0	0	5	0
110	VF0403	Type VII secretion system	essC	Effector delivery system; Type VII secretion system (T7SS); T7SSb components	g__Edwardsiella; s__Unclassified.	0.004	0	0	0	0	43	24	44	72	0	0	0	4
111	VF0472	PNAG	pgaB; pgaC	Biofilm; Biofilm formation	g__Edwardsiella; s__Edwardsiella_piscicida.	0.001	0	0	0	0	48	29	49	72	0	3	0	3
112	VF0107	Spv	spvC		g__Edwardsiella; s__Unclassified.	0.002	0	0	0	0	43	27	42	71	0	0	0	3
113	VF0347	LplA1	lplA1	Nutritional/Metabolic factor	g__Edwardsiella; s__Unclassified. g__Edwardsiella; s__Edwardsiella_piscicida.	0.004	5	5	6	10	46	27	49	71	3	12	4	3
114	VF0036	Haemagglutinating pili	hifB	Adherence; Fimbrial adhesin; Adhesive pili of the chaperone-usher family	g__Edwardsiella; s__Unclassified.	0.008	0	0	0	0	39	36	52	70	0	3	0	0
115	VF0292	CcmC	ccmC	Nutritional/Metabolic factor; Metal uptake; Iron uptake; Siderophore uptake system; Siderophore biosynthesis	g__Edwardsiella; s__Unclassified.	0.001	0	0	0	0	43	30	50	70	0	0	0	0
116	VF0114	Flagella	fliL; fliM; ptmA; fliP; fliQ; flhF; flhB; fliR	Motility;Invasion；Flagella-mediated motility	g__Edwardsiella; s__Unclassified.	0.36	4	8	6	0	0	7	10	69	5	7	8	7
117	VF0194	Paa	paa	Adherence; Non-fimbrial adhesin	g__Brevinema; s__Brevinema_andersonii	0.01	0	0	0	0	37	26	57	69	0	0	0	3
118	VF0322	CadF	cadF	Adherence; Non-fimbrial adhesin; Cell wall anchored protein	g__Edwardsiella; s__Edwardsiella_piscicida.	0.02	0	0	0	0	31	21	43	69	0	0	0	3
119	VF0140	TTSS	yscN	Effector delivery system; Type III secretion system (T3SS); T3SS components	g__Edwardsiella; s__Unclassified.	0.006	11	6	17	15	49	27	51	68	0	11	23	3
120	VF0232	Pic	pic	Effector delivery system; Type V secretion system (T5SS) (Autotransporter); Classical autotransporter (type Va); SPATE	g__Edwardsiella; s__Edwardsiella_tarda.	0.002	0	0	0	0	42	27	48	68	0	0	0	8
121	VF0048	HmbR	hmbR	Nutritional/Metabolic factor; Metal uptake; Iron uptake; Heme uptake system; Gram- non-hemophore-dependent	g__Edwardsiella; s__Edwardsiella_piscicida.	0.001	0	0	0	0	44	31	44	67	0	0	0	3
122	VF0223	Dr adhesins	draB	Adherence; Fimbrial adhesin; Adhesive pili of the chaperone-usher family	g__Edwardsiella; s__Edwardsiella_piscicida.	0.01	0	0	0	0	36	27	46	67	0	0	0	0
123	VF0469	Phospholipase D	plcD	Exotoxin; Membrane-acting toxin; Phospholipase	g__Edwardsiella; s__Edwardsiella_piscicida.	0.002	0	0	0	0	40	28	44	67	0	3	0	4
124	VF0406	AI-2	luxS	Biofilm; Quorum sensing	g__Edwardsiella; s__Unclassified.	0.002	0	0	0	0	50	22	46	65	0	0	0	0
125	VF0455	MntABC	mntA; mntB	Stress survival	g__Edwardsiella; s__Edwardsiella_piscicida.	0.002	0	0	0	0	41	24	43	64	0	5	0	0
126	VF0451	MtrCDE	mtrE	Antimicrobial activity/Competitive advantage	g__Edwardsiella; s__Unclassified.	0.008	0	0	0	0	41	28	50	61	0	9	0	6
127	VF0123	Aerobactin	iucA	Nutritional/Metabolic factor; Metal uptake; Iron uptake; Siderophore uptake system	g__Edwardsiella; s__Edwardsiella_piscicida.	0.002	0	0	0	0	41	21	44	60	0	0	0	2
128	VF0230	IroN	iroN		g__Edwardsiella; s__Edwardsiella_piscicida.	0.001	0	0	0	0	41	26	38	60	0	4	0	3
129	VF0225	Hemolysin	hlyA; hlyB; hlyD	Exotoxin; Membrane-acting toxin; Pore forming toxin (PFT)	g__Edwardsiella; s__Unclassified. g__Edwardsiella; s__Edwardsiella_piscicida.	0.74	37	46	71	42	49	28	51	55	44	61	59	64
130	VF0116	TTSS(SPI-1 encode)	slrP; invC	Effector delivery system; Type III secretion system (T3SS); T3SS components		0.72	57	48	74	49	26	33	101	41	32	54	60	69
131	VF0577	InlP	inlP	Adherence; Non-fimbrial adhesin; Cell wall anchored protein		0.23	37	34	51	41	38	30	35	38	32	48	37	45
132	VF0563	Sal	iroC	Nutritional/Metabolic factor; Metal uptake; Iron uptake; Siderophore uptake system		0.56	28	26	35	33	29	25	34	27	18	26	23	26
133	VF0273	Flagella	fliN; fleQ; flgD; fleR; flgK; flgL	Motility; Flagella-mediated motility		0.37	0	0	0	0	0	0	1	26	0	9	0	0
134	VF0127	ACF	acfB; acfD	Others		0.39	0	0	0	0	0	0	0	20	0	5	0	0
135	VF0410	LLS	llsD; llsG; llsB	Exotoxin; Membrane-acting toxin; Pore forming toxin (PFT)		0.39	0	0	0	0	0	0	0	18	0	0	7	0
136	VF0561	LPS 6	wzt; kfoC; glf	Immune modulation; Inflammatory signaling pathway		0.9	9	14	12	13	9	10	11	17	0	16	4	11
137	VF0447	InlF	inlF	Adherence; Non-fimbrial adhesin; Cell wall anchored protein		0.29	7	13	19	10	5	4	10	14	12	15	25	6
138	VF0079	Capsule 8	siaA/synA; siaB/synB; lipA	Immune modulation; Antiphagocytosis		0.89	11	10	15	14	16	10	13	10	8	30	16	18
139	VF0308	FadD33	mbtM			0.39	0	0	0	0	0	0	0	10	0	0	0	0
140	VF0136	Yersiniabactin	irp2; irp1; ybtP; ybtQ; ybtA; ybtX; ybtE	Nutritional/Metabolic factor; Metal uptake; Iron uptake; Siderophore uptake system		0.004	21	17	18	12	8	6	9	9	6	35	24	13
141	VF0151	PsaA	psaA	Nutritional/Metabolic factor; Metal uptake; Manganese uptake		0.39	0	0	0	0	0	0	0	8	0	0	0	0
142	VF0244	Hyaluronic acid capsule	hasC	Immune modulation; Antiphagocytosis		0.53	0	0	8	0	0	0	8	8	4	3	9	4
143	VF0566	Type I fimbriae	fimB	Adherence; Fimbrial adhesin; Adhesive pili of the chaperone-usher family		0.39	0	0	0	0	0	0	0	7	0	0	0	0
144	VF0277	<beta>-C protein				0.93	6	7	9	5	7	0	13	6	4	5	4	18
145	VF0356	Cytolysin	cylB	Exotoxin; Membrane-acting toxin; Pore forming toxin (PFT)		0.47	7	6	0	8	9	5	7	6	7	10	14	14
146	VF0391	sialidase	nanJ	Exoenzyme		0.79	0	4	6	6	0	5	4	5	0	6	6	0
147	VF0063	PlcA	plcA	Exotoxin; Membrane-acting toxin; Phospholipase		0.61	2	0	11	8	6	5	3	1	6	0	7	6
148	VF0028	Cya	cyaB	Exotoxin; Intracellularly active toxin; Adenylate cyclase		0.53	0	0	10	6	16	5	6	0	9	17	0	14
149	VF0034	Brk	brkB	Immune modulation; Complement evasion/Serum resistance			0	0	0	0	0	0	0	0	0	3	0	0
150	VF0049	HpuAB	hpuB	Nutritional/Metabolic factor; Metal uptake; Iron uptake; Heme uptake system; Gram- non-hemophore-dependent			0	0	0	0	0	0	0	0	0	4	0	0
151	VF0069	InlA	inlA	Invasion		0.39	0	0	0	0	0	0	3	0	0	0	3	5
152	VF0075	Type IV pili	pilE; pilG	Adherence; Fimbrial adhesin; Type IV pili; Type IVa pili (T4aP)			0	0	0	0	0	0	0	0	0	6	0	0
153	VF0084	xcp secretion system	xcpQ	Effector delivery system; Type II secretion system (T2SS)			0	0	0	0	0	0	0	0	0	5	0	0
154	VF0102	Type 1 fimbriae	fimF	Adherence; Fimbrial adhesin; Adhesive pili of the chaperone-usher family			0	0	0	0	0	0	0	0	0	6	0	0
155	VF0103	Agf	csgE	Adherence; Fimbrial adhesin; Bacterial amyloid fibers; Curli Biofilm; Biofilm formation			0	0	0	0	0	0	0	0	0	4	0	0
156	VF0118	TTSS	spa47	Effector delivery system; Type III secretion system (T3SS); T3SS components			0	0	0	0	0	0	0	0	0	0	4	0
157	VF0122	IcsP (SopA)	icsP/sopA	Exoenzyme; Protease			0	0	0	0	0	0	0	0	0	11	0	0
158	VF0126	TCP	tcpN/toxT	Adherence; Fimbrial adhesin; Type IV pili; Type IVb pili (T4bP)			0	0	0	0	0	0	0	0	0	2	0	0
159	VF0132	Ail	ail	Invasion			0	0	0	0	0	0	0	0	0	2	0	0
160	VF0134	Myf/pH6 antigen	psaC	Adherence; Fimbrial adhesin; Adhesive pili of the chaperone-usher family			0	0	0	0	0	0	0	0	0	4	0	0
161	VF0141	Capsule 9	dep/capD	Immune modulation; Antiphagocytosis			0	0	0	0	0	0	0	0	0	4	0	0
162	VF0154	<i>lsp</i> T2SS	lspF				0	0	0	0	0	0	0	0	0	3	0	0
163	VF0224	F1C fimbriae	focA; focC; focD	Adherence; Fimbrial adhesin; Adhesive pili of the chaperone-usher family			0	0	0	0	0	0	0	0	0	10	0	0
164	VF0239	K1 capsule	kpsT; kpsM	Invasion			0	0	0	0	0	0	0	0	0	7	0	0
165	VF0240	CNF-1	cnf1	Exotoxin; Intracellularly active toxin; Deamidase			0	0	0	0	0	0	0	0	0	12	0	0
166	VF0253	Isocitrate lyase	icl) Isocitrate lyase Icl (isocitrase	Others			0	0	0	0	0	0	0	0	0	7	0	0
167	VF0307	LipF	lipF	Nutritional/Metabolic factor; Metabolic adaptation			0	0	0	0	0	0	0	0	0	5	0	0
168	VF0333	T2SS	gspG; gspK; gspE; gspJ; gspF	Effector delivery system; Type II secretion system (T2SS); T2SS components			0	0	0	0	0	0	0	0	0	18	0	0
169	VF0335	T6SS	clpB/vasG; vasE; vasA; vasC	Effector delivery system; Type VI secretion system (T6SS); T6SS components			0	0	0	0	0	0	0	0	0	12	0	0
170	VF0371	BadA/Vomp	badA/vomp/brp				0	0	0	0	0	0	0	0	0	5	0	0
171	VF0389	mu-toxin	nagL	Exoenzyme		0.39	0	0	8	0	0	0	0	0	0	0	0	0
172	VF0399	RatB	ratB	Adherence; Non-fimbrial adhesin; Cell wall anchored protein			0	0	0	0	0	0	0	0	0	22	0	0
173	VF0400	SinH	sinH	Adherence; Non-fimbrial adhesin; Autotransporter adhesin Effector delivery system; Type V secretion system (T5SS) (Autotransporter); Inverse autotransporter (type Ve)			0	0	0	0	0	0	0	0	0	7	0	0
174	VF0401	Type IV pili	pilQ	Adherence; Fimbrial adhesin; Type IV pili; Type IVa pili (T4aP)			0	0	0	0	0	0	0	0	0	0	4	0
175	VF0404	ECP	yagW/ecpD; yagX/ecpC; yagZ/ecpA	Adherence; Fimbrial adhesin; Adhesive pili of the chaperone-usher family			0	0	0	0	0	0	0	0	0	18	0	0
176	VF0413	TcpC	tcpC	Immune modulation			0	0	0	0	0	0	0	0	0	3	0	0
177	VF0435	BoaB	boaB	Adherence; Non-fimbrial adhesin; Autotransporter adhesin			0	0	0	0	0	0	0	0	0	4	0	0
178	VF0437	EtpA	etpB	Adherence; Non-fimbrial adhesin; Autotransporter adhesin Effector delivery system; Type V secretion system (T5SS) (Autotransporter); Two-partner secretion (type Vb)			0	0	0	0	0	0	0	0	0	3	0	0
179	VF0506	FdeC	fdeC	Adherence; Non-fimbrial adhesin; Autotransporter adhesin Effector delivery system; Type V secretion system (T5SS) (Autotransporter); Inverse autotransporter (type Ve)			0	0	0	0	0	0	0	0	0	12	0	0
180	VF0507	YapV	yapV	Adherence; Non-fimbrial adhesin; Autotransporter adhesin Effector delivery system; Type V secretion system (T5SS) (Autotransporter); Inverse autotransporter (type Ve)			0	0	0	0	0	0	0	0	0	6	0	0
181	VF0569	T6SS	icmF/tssM; tssF; impA/tssA; vasE/tssK; clpV/tssH; tssG; sciN/tssJ; vgrG/tssI	Effector delivery system; Type VI secretion system (T6SS); T6SS components			0	0	0	0	0	0	0	0	0	68	0	0

## Sheet: table S7
Table S7 Effect of Edwarsiella piscicida infection on relative abundance of antibiotic resistance ontologies of intestinal microbiota.
								Relative abundance
ARO_accession	ARO_name	ARO_description	Resistance	Resistance Mechanism	Con vs E11D P value	gene_list	Taxonomy	Con1	Con2	Con3	Con4	E91	E92	E93	E94	E211	E212	E213	E214
ARO:3000777	adeF	AdeF is the membrane fusion protein of the multidrug efflux complex AdeFGH.	tetracycline antibiotic; fluoroquinolone antibiotic	antibiotic efflux	0.03	geneset000069338;geneset000260744	k__Bacteria; p__Proteobacteria; c__Gammaproteobacteria; o__Enterobacterales; f__Hafniaceae; g__Edwardsiella; s__Edwardsiella_piscicida。k__Bacteria; p__Proteobacteria; c__Gammaproteobacteria; o__Enterobacterales; f__Hafniaceae; g__Edwardsiella; s__Unclassified	0	0	0	0	90	53	100	150	0	0	0	8
ARO:3003369	Escherichia coli EF-Tu mutants conferring resistance to Pulvomycin	Sequence variants of Escherichia coli elongation factor Tu that confer resistance to Pulvomycin	elfamycin antibiotic	antibiotic target alteration	0.03	geneset000086387;geneset000713068	k__Bacteria; p__Proteobacteria; c__Gammaproteobacteria; o__Enterobacterales; f__Enterobacteriaceae; g__Unclassified; s__Unclassified。k__Bacteria; p__Proteobacteria; c__Gammaproteobacteria; o__Enterobacterales; f__Hafniaceae; g__Edwardsiella; s__Unclassified	0	0	0	0	84	54	95	148	0	6	0	7
ARO:3000518	CRP	CRP is a global regulator that represses MdtEF multidrug efflux pump expression.	penam; macrolide antibiotic; fluoroquinolone antibiotic	antibiotic efflux	0.001	geneset000307185	k__Bacteria; p__Proteobacteria; c__Unclassified; o__Unclassified; f__Unclassified; g__Unclassified; s__Unclassified	0	0	0	0	52	37	61	86	0	0	0	0
ARO:3003889	Escherichia coli GlpT with mutation conferring resistance to fosfomycin	Point mutations to the active importer GlpT, which is involved with the uptake of many phosphorylated sugars, confer resistance to fosfomycin by reducing import of the drug into the bacteria.	fosfomycin	antibiotic target alteration	0.02	geneset000085573;geneset000215274	k__Bacteria; p__Proteobacteria; c__Gammaproteobacteria; o__Enterobacterales; f__Enterobacteriaceae; g__Unclassified; s__Unclassified。k__Bacteria; p__Proteobacteria; c__Gammaproteobacteria; o__Enterobacterales; f__Hafniaceae; g__Edwardsiella; s__Unclassified	0	0	0	0	52	31	52	81	0	3	0	0
ARO:3004446	Haemophilus influenzae PBP3 conferring resistance to beta-lactam antibiotics	PBP3 is a penicillin-binding protein and beta-lactam resistance enzyme encoded by the ftsI gene in Haemophilus influenzae. Mutations in ftsI confer resistance to beta-lactam antibiotics.	carbapenem; cephalosporin; monobactam; penam; cephamycin	antibiotic target alteration	0.01	geneset000117390	k__Bacteria; p__Proteobacteria; c__Gammaproteobacteria; o__Enterobacterales; f__Hafniaceae; g__Edwardsiella; s__Unclassified	0	0	0	0	49	33	54	80	0	0	0	4
ARO:3003950	msbA	MsbA is a multidrug resistance transporter homolog from E. coli and belongs to a superfamily of transporters that contain an adenosine triphosphate (ATP) binding cassette (ABC) which is also called a nucleotide-binding domain (NBD). MsbA is a member of the MDR-ABC transporter group by sequence homology. MsbA transports lipid A, a major component of the bacterial outer cell membrane, and is the on…	nitroimidazole antibiotic	antibiotic efflux	0.01	geneset000478028;geneset000770885	k__Bacteria; p__Proteobacteria; c__Unclassified; o__Unclassified; f__Unclassified; g__Unclassified; s__Unclassified。k__Bacteria; p__Proteobacteria; c__Gammaproteobacteria; o__Enterobacterales; f__Hafniaceae; g__Edwardsiella; s__Unclassified	0	0	0	0	45	29	56	78	0	2	0	3
ARO:3004144	AxyY	AxyY is the periplasmic adaptor protein of the AxyXY-OprZ efflux pump system in Achromobacter spp.	macrolide antibiotic; cephalosporin; fluoroquinolone antibiotic; aminoglycoside antibiotic	antibiotic efflux	0.45			15	0	6	0	0	0	0	8	0	0	0	0
ARO:3003949	efrB	efrB is a part of the EfrAB efflux pump, and both efrA and efrB are necessary to confer multidrug resistance.	macrolide antibiotic; fluoroquinolone antibiotic; rifamycin antibiotic	antibiotic efflux	0.59			7	0	10	6	5	5	12	7	5	11	5	5
ARO:3000794	mdtC	MdtC is a transporter that forms a heteromultimer complex with MdtB to form a multidrug transporter. MdtBC is part of the MdtABC-TolC efflux complex. In the absence of MdtB, MdtC can form a homomultimer complex that results in a functioning efflux complex with a narrower drug specificity. mdtC corresponds to 3 loci in Pseudomonas aeruginosa PAO1 (gene name: muxC/muxB) and 3 loci in Pseudomonas ae…	aminocoumarin antibiotic	antibiotic efflux	0.39			0	0	0	0	0	0	0	5	0	0	0	0
ARO:3000027	emrA	EmrA is a membrane fusion protein, providing an efflux pathway with EmrB and TolC between the inner and outer membranes of E. coli, a Gram-negative bacterium.	fluoroquinolone antibiotic	antibiotic efflux				0	0	0	0	0	0	0	0	0	5	0	0
ARO:3000074	emrB	emrB is a translocase in the emrB -TolC efflux protein in E. coli. It recognizes substrates including carbonyl cyanide m-chlorophenylhydrazone (CCCP), nalidixic acid, and thioloactomycin.	fluoroquinolone antibiotic	antibiotic efflux				0	0	0	0	0	0	0	0	0	3	0	0
ARO:3000206	emrK	emrK is a membrane fusion protein that is a homolog of EmrA. Together with the inner membrane transporter EmrY and the outer membrane channel TolC, it mediates multidrug efflux.	tetracycline antibiotic	antibiotic efflux				0	0	0	0	0	0	0	0	0	1	0	0
ARO:3000216	acrB	Protein subunit of AcrA-AcrB-TolC multidrug efflux complex. AcrB functions as a herterotrimer which forms the inner membrane component and is primarily responsible for substrate recognition and energy transduction by acting as a drug/proton antiporter.	penam; triclosan; tetracycline antibiotic; cephalosporin; glycylcycline; fluoroquinolone antibiotic; rifamycin antibiotic; phenicol antibiotic	antibiotic efflux				0	0	0	0	0	0	0	0	0	4	0	0
ARO:3000237	TolC	TolC is a protein subunit of many multidrug efflux complexes in Gram negative bacteria. It is an outer membrane efflux protein and is constitutively open. Regulation of efflux activity is often at its periplasmic entrance by other components of the efflux complex.	tetracycline antibiotic; aminocoumarin antibiotic; macrolide antibiotic; cephalosporin; rifamycin antibiotic; penam; triclosan; cephamycin; glycylcycline; fluoroquinolone antibiotic; phenicol antibiotic	antibiotic efflux				0	0	0	0	0	0	0	0	0	3	0	0
ARO:3000254	emrY	emrY is a multidrug transport that moves substrates across the inner membrane of the Gram-negative E. coli. It is a homolog of emrB.	tetracycline antibiotic	antibiotic efflux	0.39			0	0	0	0	0	0	0	0	0	6	0	0
ARO:3000410	sul1	Sul1 is a sulfonamide resistant dihydropteroate synthase of Gram-negative bacteria. It is linked to other resistance genes of class 1 integrons.	sulfone antibiotic; sulfonamide antibiotic	antibiotic target replacement				0	0	0	0	0	0	0	0	0	6	0	0
ARO:3000491	acrD	AcrD is an aminoglycoside efflux pump expressed in E. coli. Its expression can be induced by indole, and is regulated by baeRS and cpxAR.	aminoglycoside antibiotic	antibiotic efflux	0.87			0	0	0	0	0	0	0	0	0	9	0	0
ARO:3000499	AcrE	AcrE is a membrane fusion protein, similar to AcrA.	penam; cephalosporin; cephamycin; fluoroquinolone antibiotic	antibiotic efflux				0	0	0	0	0	0	0	0	0	5	0	0
ARO:3000502	AcrF	AcrF is a inner membrane transporter, similar to AcrB.	penam; cephalosporin; cephamycin; fluoroquinolone antibiotic	antibiotic efflux				0	0	0	0	0	0	0	0	0	16	0	0
ARO:3000516	emrR	EmrR is a negative regulator for the EmrAB-TolC multidrug efflux pump in E. coli. Mutations lead to EmrAB-TolC overexpression.	fluoroquinolone antibiotic	antibiotic efflux				0	0	0	0	0	0	0	0	0	8	0	0
ARO:3000656	AcrS	AcrS is a repressor of the AcrAB efflux complex and is associated with the expression of AcrEF. AcrS is believed to regulate a switch between AcrAB and AcrEF efflux.	penam; triclosan; tetracycline antibiotic; cephalosporin; cephamycin; glycylcycline; fluoroquinolone antibiotic; rifamycin antibiotic; phenicol antibiotic	antibiotic efflux				0	0	0	0	0	0	0	0	0	3	0	0
ARO:3000792	mdtA	MdtA is the membrane fusion protein of the multidrug efflux complex mdtABC.	aminocoumarin antibiotic	antibiotic efflux				0	0	0	0	0	0	0	0	0	2	0	0
ARO:3000793	mdtB	MdtB is a transporter that forms a heteromultimer complex with MdtC to form a multidrug transporter. MdtBC is part of the MdtABC-TolC efflux complex.	aminocoumarin antibiotic	antibiotic efflux				0	0	0	0	0	0	0	0	0	8	0	0
ARO:3000795	mdtE	MdtE is the membrane fusion protein of the MdtEF multidrug efflux complex. It shares 70% sequence similarity with AcrA.	penam; macrolide antibiotic; fluoroquinolone antibiotic	antibiotic efflux				0	0	0	0	0	0	0	0	0	4	0	0
ARO:3000796	mdtF	MdtF is the multidrug inner membrane transporter for the MdtEF-TolC efflux complex.	penam; macrolide antibiotic; fluoroquinolone antibiotic	antibiotic efflux				0	0	0	0	0	0	0	0	0	9	0	0
ARO:3000830	cpxA	CpxA is a membrane-localized sensor kinase that is activated by envelope stress. It starts a kinase cascade that activates CpxR, which promotes efflux complex expression.	aminocoumarin antibiotic; aminoglycoside antibiotic	antibiotic efflux				0	0	0	0	0	0	0	0	0	3	0	0
ARO:3000832	evgA	EvgA, when phosphorylated, is a positive regulator for efflux protein complexes emrKY and mdtEF. While usually phosphorylated in a EvgS dependent manner, it can be phosphorylated in the absence of EvgS when overexpressed.	penam; macrolide antibiotic; tetracycline antibiotic; fluoroquinolone antibiotic	antibiotic efflux	0.39			0	0	0	0	0	0	0	0	0	2	0	0
ARO:3000967	TEM-104	TEM-104 is a beta-lactamase found in Klebsiella pneumoniae.	penam; penem; cephalosporin; monobactam	antibiotic inactivation				0	0	0	0	0	0	0	0	0	3	0	0
ARO:3001328	Escherichia coli mdfA	Multidrug efflux pump in E. coli. This multidrug efflux system was originally identified as the Cmr/CmlA chloramphenicol exporter.	benzalkonium chloride; tetracycline antibiotic; rhodamine	antibiotic efflux				0	0	0	0	0	0	0	0	0	2	0	0
ARO:3002158	FOX-4	FOX-4 is a beta-lactamase found in Escherichia coli	cephamycin; cephalosporin	antibiotic inactivation				0	0	4	0	0	0	0	0	0	0	0	0
ARO:3002601	aadA	ANT(3'')-Ia is an aminoglycoside nucleotidyltransferase gene encoded by plasmids, transposons, integrons in Enterobacteriaceae, A. baumannii, P. aeruginosa and Vibrio cholerae	aminoglycoside antibiotic	antibiotic inactivation				0	0	0	0	0	0	0	0	0	8	0	0
ARO:3002986	bacA	The bacA gene product (BacA) recycles undecaprenyl pyrophosphate during cell wall biosynthesis which confers resistance to bacitracin.	peptide antibiotic	antibiotic target alteration				0	0	0	0	0	0	0	0	0	6	0	0
ARO:3003009	ceoA	ceoA is a periplasmic linker subunit of the CeoAB-OpcM efflux pump	fluoroquinolone antibiotic; aminoglycoside antibiotic	antibiotic efflux				0	0	0	11	0	0	14	0	0	0	0	0
ARO:3003033	mexY	MexY is the RND-type membrane protein of the efflux complex MexXY-OprM.	tetracycline antibiotic; macrolide antibiotic; carbapenem; cephalosporin; aminoglycoside antibiotic; acridine dye; penam; cephamycin; fluoroquinolone antibiotic; phenicol antibiotic	antibiotic efflux				0	0	0	0	0	0	0	0	0	0	344	0
ARO:3003378	Escherichia coli marR mutant conferring antibiotic resistance	MarR is a repressor of the mar operon marRAB, thus regulating the expression of marA, the activator of multidrug efflux pump AcrAB.	penam; triclosan; phenicol antibiotic; cephalosporin; tetracycline antibiotic; glycylcycline; rifamycin antibiotic; fluoroquinolone antibiotic	antibiotic efflux; antibiotic target alteration				0	0	0	0	0	0	0	0	0	2	0	0
ARO:3003381	Escherichia coli soxR with mutation conferring antibiotic resistance	SoxR is a sensory protein that upregulates soxS expression in the presence of redox-cycling drugs. This stress response leads to the expression many multidrug efflux pumps.	tetracycline antibiotic; cephalosporin; penam; triclosan; glycylcycline; fluoroquinolone antibiotic; phenicol antibiotic; rifamycin antibiotic	antibiotic target alteration; antibiotic efflux				0	0	0	0	0	0	0	0	0	3	0	0
ARO:3003548	mdtN	Multidrug resistance efflux pump. Could be involved in resistance to puromycin, acriflavine and tetraphenylarsonium chloride.	acridine dye; nucleoside antibiotic	antibiotic efflux				0	0	0	0	0	0	0	0	0	3	0	0
ARO:3003549	mdtO	Multidrug resistance efflux pump. Could be involved in resistance to puromycin, acriflavine and tetraphenylarsonium chloride	acridine dye; nucleoside antibiotic	antibiotic efflux				0	0	0	0	0	0	0	0	0	2	0	0
ARO:3003550	mdtP	Multidrug resistance efflux pump. Could be involved in resistance to puromycin, acriflavine and tetraphenylarsonium chloride	acridine dye; nucleoside antibiotic	antibiotic efflux				0	0	0	0	0	0	0	0	0	7	0	0
ARO:3003576	eptA	PmrC mediates the modification of Lipid A by the addition of 4-amino-4-deoxy-L-arabinose (L-Ara4N) and phosphoethanolamine, resulting in a less negative cell membrane and decreased binding of polymyxin B.	peptide antibiotic	antibiotic target alteration				0	0	0	0	0	0	0	0	0	4	0	0
ARO:3003578	PmrF	PmrF is required for the synthesis and transfer of 4-amino-4-deoxy-L-arabinose (Ara4N) to Lipid A, which allows gram-negative bacteria to resist the antimicrobial activity of cationic antimicrobial peptides and antibiotics such as polymyxin. pmrF corresponds to 1 locus in Pseudomonas aeruginosa PAO1 and 1 locus in Pseudomonas aeruginosa LESB58.	peptide antibiotic	antibiotic target alteration				0	0	0	0	0	0	0	0	0	3	0	0
ARO:3003807	Escherichia coli acrR with mutation conferring multidrug antibiotic resistance	AcrR is a repressor of the AcrAB-TolC multidrug efflux complex. AcrR mutations result in high level antibiotic resistance. The mutations associated with this model are specific to E. coli.	penam; triclosan; phenicol antibiotic; cephalosporin; tetracycline antibiotic; glycylcycline; rifamycin antibiotic; fluoroquinolone antibiotic	antibiotic efflux; antibiotic target alteration				0	0	0	0	0	0	0	0	0	1	0	0
ARO:3003838	gadW	GadW is an AraC-family regulator that promotes mdtEF expression to confer multidrug resistance. GadW inhibits GadX-dependent activation. GadW clearly represses gadX and, in situations where GadX is missing, activates gadA and gadBC.	penam; macrolide antibiotic; fluoroquinolone antibiotic	antibiotic efflux				0	0	0	0	0	0	0	0	0	5	0	0
ARO:3003841	kdpE	kdpE is a transcriptional activator that is part of the two-component system KdpD/KdpE that is studied for its regulatory role in potassium transport and has been identified as an adaptive regulator involved in the virulence and intracellular survival of pathogenic bacteria. kdpE regulates a range of virulence loci through direct promoter binding.	aminoglycoside antibiotic	antibiotic efflux				0	0	0	0	0	0	0	0	0	2	0	0
ARO:3004075	MuxC	MuxC is one of the two necessary RND components of the MuxABC-OpmB efflux pumps system in Pseudomonas aeruginosa.	aminocoumarin antibiotic; macrolide antibiotic; tetracycline antibiotic; monobactam	antibiotic efflux				0	0	0	0	0	0	0	0	0	0	4	0
ARO:3004122	Klebsiella pneumoniae OmpK37	Klebsiella pneumoniae outer membrane porin protein. Is preferentially detected in porin-deficient strains. Functional characterization of this new porin revealed a narrower pore than those of porins OmpK35 and OmpK36, which did not allow penetration by certain 尾-lactams. Also, when a resistant strain expresses porin OmpK37 is less susceptible to cefotaxime and cefoxitin than when it is expressing…	penam; carbapenem; penem; cephalosporin; cephamycin; monobactam	reduced permeability to antibiotic				0	0	0	0	0	0	0	0	0	2	0	0
ARO:3004290	Escherichia coli ampC beta-lactamase	A class C ampC beta-lactamase (cephalosporinase) enzyme described in Escherichia coli shown clinically to confer resistance to penicillin-like and cephalosporin-class antibiotics.	penam; cephalosporin	antibiotic inactivation				0	0	0	0	0	0	0	0	0	5	0	0
ARO:3004480	Bifidobacterium adolescentis rpoB mutants conferring resistance to rifampicin	Bifidobacterium are antibiotic resistant probiotics are prescribed to upkeep the population beneficial bacteria in the gut microbiome. However, horizontal gene transfer among gut microbes could create harmful antibiotic-resistant pathogenic bacteria, such as Mycobacterium tuberculosis. Lokesh et al. analyzed Bifidobacterium antitubercular drug resistance and mutations in rpo尾. They found that B. …	peptide antibiotic; rifamycin antibiotic	antibiotic target replacement; antibiotic target alteration				0	0	4	0	0	0	0	0	0	0	0	0

## Sheet: table S8
Table S8 Effects of Edwarsiella piscicida infection on relative abundance of 1768 potential biomarkers of host metabolism.
				Relative abundance
Seqencing	super_class(HMDB)	ID	name	E91	E92	E93	E94	E95	E96	E97	E98	Con1	Con2	Con3	Con4	Con5	Con6	Con7	Con8	Con_Mean	E9D_Mean	Fold_change (FC)	log2FC	P value	VIP	regulated	KEGG_annotation	KEGG_pathway_annotation
1	Organoheterocyclic compounds	neg_6800	Norchalciporyl propionate	141.415	203.012	199.094	145.837	153.978	137.532	191.736	170.493	438.892	632.319	485.322	493.086	500.212	517.245	441.533	409.411	489.753	167.887	0.3428	-1.54456	5.04987e-07	1.96209	down	--	--
2	Nucleosides, nucleotides, and analogues	neg_849	dTDP	6.42656	8.02153	16.414	8.82958	5.18827e-08	11.4903	1.72024	20.3422	71.8177	77.4087	69.0102	94.164	82.2346	64.6903	73.9827	47.5487	72.6071	9.15554	0.126097	-2.98739	2.39976e-07	1.95285	down	C00363	Metabolic pathways(ko01100);;Pyrimidine metabolism(ko00240)
3	Benzenoids	pos_642	4R,5R,6S-Trihydroxy-2-hydroxymethyl-2-cyclohexen-1-one 6-(2-hydroxy-6-methylbenzoate)	95.0402	91.492	143.17	96.826	98.1367	108.332	98.3187	131.879	358.252	302.048	275.319	415.666	409.714	348.703	310.953	393.678	351.792	107.899	0.306713	-1.70504	7.08402e-07	1.94835	down	--	--
4	Phenylpropanoids and polyketides	neg_1919	Peonidin 3-rhamnoside	5.18827e-08	2.77361	4.33903	5.18827e-08	5.18827e-08	1.76407	1.69238	5.18827e-08	15.7666	20.746	22.9981	21.8586	34.2988	29.808	25.0547	24.5709	24.3877	1.32114	0.0541722	-4.2063	3.38127e-06	1.94014	down	--	--
5	Benzenoids	neg_1629	Flunixin	303.563	379.037	263.655	291.175	352.362	254.698	357.811	275.107	512.931	593.264	693.097	692.554	693.347	686.669	676.576	740.785	661.153	309.676	0.468388	-1.09422	7.67197e-08	1.93838	down	--	--
6	Organoheterocyclic compounds	neg_885	Quilseconazole	4.81356	13.5424	14.8346	5.18827e-08	1.71136	8.23342	9.14071	1.70167	29.8157	41.3114	40.2407	38.2425	42.802	45.8517	40.3883	41.3812	40.0042	6.74722	0.168663	-2.56779	5.35878e-09	1.93681	down	--	--
7	Nucleosides, nucleotides, and analogues	neg_1806	3'-Deoxythymidine-5'-monophosphate	63.9472	107.633	82.2445	28.5226	67.1083	51.6109	45.2875	52.8808	155.419	200.497	195.796	189.027	244.644	210.497	205.545	223.077	203.063	62.4044	0.307316	-1.70221	2.36107e-08	1.93152	down	--	--
8	Organoheterocyclic compounds	pos_607	6-Demethylgriseofulvin	4.23973	7.36509	14.1685	7.47603	5.18827e-08	12.7695	6.4099	22.4859	45.8708	34.0584	34.9819	49.9551	47.538	43.3524	40.5801	41.3842	42.2151	9.36432	0.221824	-2.17251	8.55532e-08	1.9275	down	--	--
9	Organoheterocyclic compounds	pos_649	Etoposide phosphate	21.5266	51.5828	74.1324	8.18654	5.18827e-08	25.4507	5.116	49.1775	239.136	241.853	198.746	276.346	221.716	203.029	182.732	145.192	213.594	29.3966	0.137628	-2.86115	1.48948e-07	1.92402	down	--	--
10	Lipids and lipid-like molecules	pos_3212	DG(11M3/11M5/0:0)	1311.31	1205.22	1350.56	1168.92	1475.58	1299.54	1223.31	989.019	773.946	592.044	696.737	851.938	585.22	671.545	771.708	667.85	701.374	1252.93	1.7864	0.837052	9.75132e-07	1.92335	up	--	--
11		neg_860	(2R,3R,4E)-2,3-dihydroxy-5-(methylsulfanyl)pent-4-enoyl-CoA	101.57	86.515	277.437	67.9947	12.8836	99.4692	84.3493	144.02	622.516	758.599	498.251	576.652	692.39	564.137	647.947	441.024	600.19	109.28	0.182076	-2.45739	7.34948e-08	1.92318	down	--	--
12	Benzenoids	neg_887	Luteolin 7-O-[beta-D-glucuronosyl-(1->2)-beta-D-glucuronide]	25.7068	27.6926	54.2976	2.01609	4.65922	14.3801	7.07416	10.7647	95.3392	131.611	119.266	107.917	127.354	116.249	110.979	89.3334	112.256	18.3239	0.163233	-2.61499	1.65457e-08	1.92288	down	--	--
13	Homogeneous non-metal compounds	neg_837	Sulfite	11.9987	13.4239	17.0331	14.8662	12.0464	15.1208	18.2458	31.928	65.1743	61.6146	58.0986	71.8212	77.7193	66.8312	35.6925	55.6144	61.5708	16.8329	0.273391	-1.87096	3.43799e-06	1.91221	down	C00094	Metabolic pathways(ko01100);;Sulfur metabolism(ko00920);;Taurine and hypotaurine metabolism(ko00430);;Cysteine and methionine metabolism(ko00270)
14	Organoheterocyclic compounds	neg_735	Purpald	929.357	1045.38	1067.07	1366.52	791.479	1311.71	1643.98	2479.5	8083.67	5839.14	5522.27	8072.15	8909.38	6818.85	3783.13	7158.44	6773.38	1329.37	0.196265	-2.34913	1.58457e-05	1.88861	down	--	--
15	Phenylpropanoids and polyketides	pos_643	Pelargonidin 3-galactoside	88.6528	82.9086	107.669	52.7415	72.0996	77.3404	48.9569	66.3264	227.215	265.569	191.275	349.029	241.526	209.607	237.012	233.102	244.292	74.5869	0.305319	-1.71161	5.35952e-06	1.88019	down	--	--
16	Lipids and lipid-like molecules	neg_6560	bufalin	116.814	92.9026	255.117	73.8437	97.0622	61.4013	59.1079	46.9735	462.287	625.676	572.84	392.795	461.099	508.213	572.549	404.125	499.948	100.403	0.200826	-2.31598	8.42048e-08	1.8772	down	--	--
17	Lipids and lipid-like molecules	pos_625	Glutaryl-CoA	16.1047	21.3022	40.9628	4.94717	5.18827e-08	15.6942	5.6284	22.5095	84.5886	57.7916	81.8785	97.2366	111.855	89.247	68.3297	73.7177	83.0806	15.8936	0.191304	-2.38606	6.46749e-07	1.87534	down	C00527	Metabolic pathways(ko01100);;Fatty acid degradation(ko00071);;Lysine degradation(ko00310);;Tryptophan metabolism(ko00380)
18	--	pos_9696	3,5,7,9,11-dodecapentaenoic acid	1007.52	1198.5	1285.56	1097.62	1162.86	1138.62	1214.11	1257.26	1872.62	1524.71	1711.2	1752.55	1690.88	1555.73	1893.52	1745.16	1718.29	1170.26	0.681057	-0.554152	3.75931e-07	1.87284	down	--	--
19	Lipids and lipid-like molecules	neg_2031	Hydroxytanshinone	348.596	768.561	476.668	134.273	88.5386	215.345	134.499	175.29	1179.98	1476.79	2409.48	2114.09	2642.02	2414.67	1717.48	2230.37	2023.11	292.721	0.144689	-2.78898	6.68241e-06	1.87275	down	--	--
20	Organic oxygen compounds	neg_1917	Dihydroresveratrol 3-glucuronide	58.9121	69.2751	51.8006	2.78711	16.5235	27.5118	13.7557	2.15558	131.808	233.213	251.118	244.706	334.015	372.435	328.694	250.763	268.344	30.3402	0.113065	-3.14478	1.83568e-05	1.87251	down	--	--
21	Organic acids and derivatives	neg_1563	(S)-Isowillardiine	11.1003	57.7878	45.8823	64.7962	6.94603	9.59852	2.34238	40.8259	118.944	121.648	177.293	192.912	228.39	185.683	118.311	151.803	161.873	29.9099	0.184774	-2.43617	5.94736e-06	1.87207	down	--	--
22	Benzenoids	pos_1310	1,3-Benzenediol	198.383	344.583	305.614	234.699	233.271	229.666	165.906	210.358	444.228	496.467	526.24	454.374	531.016	542.946	457.25	610.348	507.859	240.31	0.473183	-1.07953	2.11382e-07	1.86329	down	--	--
23	Benzenoids	neg_5134	lavendustin c	2.12815	1.6948	11.1861	3.44708	5.18827e-08	5.18827e-08	5.18827e-08	13.1044	54.8042	54.0117	16.8581	60.3533	86.0063	70.0576	53.5137	47.9165	55.4402	3.94508	0.0711592	-3.81281	9.95157e-05	1.859	down	--	--
24	Organic acids and derivatives	pos_1774	Amino (2S)-2-amino-3-phenylpropanoate	1.48807	1.9705	5.45174	5.18827e-08	0.448798	3.88987	5.18827e-08	5.18827e-08	44.1947	77.0834	61.0806	30.7471	90.9537	80.8642	73.3187	41.4415	62.4605	1.65612	0.0265147	-5.23706	8.78866e-05	1.85792	down	--	--
25	Nucleosides, nucleotides, and analogues	pos_4411	FAD	136.63	240.913	238.338	204.124	107.97	215.116	136.213	252.997	698.307	709.45	454.884	440.029	537.222	566.33	507.798	509.246	552.908	191.538	0.346418	-1.52941	2.75928e-06	1.85743	down	C00016	Vitamin digestion and absorption(ko04977);;Riboflavin metabolism(ko00740);;Metabolic pathways(ko01100)
26	Nucleosides, nucleotides, and analogues	neg_940	UDP-N-acetyl-alpha-D-glucosamine	53.476	56.6808	61.3311	35.6291	11.6064	31.0765	33.3754	61.9424	101.441	183.039	118.816	114.641	165.402	165.866	126.124	108.018	135.418	43.1397	0.318566	-1.65034	1.4766e-05	1.85492	down	C00043	Insulin resistance(ko04931);;Neomycin, kanamycin and gentamicin biosynthesis(ko00524);;Amino sugar and nucleotide sugar metabolism(ko00520);;Metabolic pathways(ko01100)
27	Lipids and lipid-like molecules	neg_861	4-Hydroxybenoyl-CoA	19.2415	8.02097	49.0995	21.6481	5.18827e-08	15.7052	3.55164	30.297	112.683	166.695	92.5307	96.7037	124.977	114.986	92.1417	76.4232	109.643	18.4455	0.168233	-2.57147	5.5955e-06	1.85421	down	--	--
28	Organic oxygen compounds	pos_8937	Fructose lactate	20.4871	33.6312	36.761	30.065	47.8419	38.0297	14.2749	33.3254	5.18827e-08	5.18827e-08	5.18827e-08	5.18827e-08	5.18827e-08	5.18827e-08	5.18827e-08	5.18827e-08	5.18827e-08	31.802	6.1296e+08	29.1912	5.69867e-05	1.85277	up	--	--
29	Lipids and lipid-like molecules	neg_6347	20-Hydroxy-leukotriene E4	74.3595	78.6754	52.2032	19.2559	45.9377	122.385	30.0138	15.8604	266.061	213.664	338.79	334.437	331.337	294.464	411.235	232.023	302.752	54.8364	0.181127	-2.46493	1.30572e-06	1.85268	down	C03577	Arachidonic acid metabolism(ko00590)
30	Benzenoids	pos_1124	2,5-Dioxopyrrolidin-1-YL 4-(pyren-1-YL)butanoate	387.516	528.581	156.625	93.9202	132.476	110.58	91.45	126.777	1212.31	1107.71	618.185	927.347	1021.21	990.993	780.967	832.038	936.347	203.491	0.217324	-2.20208	1.06088e-06	1.84675	down	--	--
31	Organoheterocyclic compounds	pos_1381	S-ADENOSYLHOMOCYSTEINE	99.6206	165.329	29.9632	6.16986	23.5934	18.4141	7.32286	16.941	258.139	283.109	277.185	305.128	259.261	201.06	240.008	195.938	252.478	45.9193	0.181874	-2.45899	1.64172e-06	1.84601	down	C00021	Cysteine and methionine metabolism(ko00270);;Metabolic pathways(ko01100);;Biosynthesis of amino acids(ko01230)
32	Nucleosides, nucleotides, and analogues	pos_604	Diadenosine diphosphate	3.59645	2.90005	8.7091	5.18827e-08	5.18827e-08	7.24784	5.18827e-08	3.66255	26.5023	21.7027	30.6672	52.4851	38.684	28.4103	39.3179	28.3731	33.2678	3.2645	0.0981278	-3.34919	2.34076e-05	1.84591	down	--	--
33	Organic oxygen compounds	neg_4662	Isepamicin	61.4928	91.4909	96.4537	88.8907	53.0435	47.6346	55.7535	46.2308	5.18827e-08	5.18827e-08	20.8178	7.02847	5.18827e-08	5.18827e-08	5.18827e-08	5.18827e-08	3.48078	67.6238	19.4278	4.28005	2.36082e-05	1.845	up	--	--
34	Organic acids and derivatives	neg_2770	Pegvaliase	31.6704	39.3372	54.1826	48.3493	4.45861	9.43195	5.18827e-08	13.8022	164.719	148.166	92.3386	158.99	148.112	97.6812	130.703	103.363	130.509	25.154	0.192738	-2.37529	1.62767e-06	1.84435	down	--	--
35	--	neg_2672	DG(10:0/PGF2alpha/0:0)	168.898	241.814	335.934	331.631	166.88	117.819	125.855	217.635	731.024	610.229	589.183	531.497	657.559	556.248	422.24	547.676	580.707	213.308	0.367325	-1.44487	9.08515e-07	1.83958	down	--	--
36		neg_2565	DG(8:0/20:3(8Z,11Z,14Z)-2OH(5,6)/0:0)	0.929796	0.307956	29.921	2.58791	5.18827e-08	5.18827e-08	5.18827e-08	5.18827e-08	217.052	133.661	171.369	159.038	180.007	82.0456	184.879	98.3083	153.295	4.21833	0.0275178	-5.18349	2.32282e-05	1.83879	down	--	--
37	Organoheterocyclic compounds	neg_1814	2-Hydroxypyridine 1-oxide	28.8537	40.0113	28.8959	9.36918	35.5388	24.0614	23.5944	20.3664	49.4362	71.1254	68.0226	60.546	76.8367	66.1733	51.4341	68.8588	64.0541	26.3364	0.411158	-1.28223	1.49125e-06	1.83832	down	--	--
38	Lipids and lipid-like molecules	neg_5460	Flumethasone Pivalate	240.118	268.1	299.066	228.423	130.337	241.621	206.418	91.6673	1.38889	65.424	46.4523	16.3065	17.4085	47.0304	40.3882	65.8277	37.5283	213.219	5.68154	2.50628	0.000101802	1.83186	up	--	--
39		neg_6493	Lyso-PAF C-16	84.9796	77.3025	119.577	89.6338	77.7577	93.1061	62.9142	120.834	11.3443	26.7076	38.7256	16.3023	18.3255	35.8864	19.8186	17.4504	23.0701	90.7632	3.93424	1.97608	6.74155e-06	1.83003	up	--	--
40	Organic acids and derivatives	neg_1286	2-Amino-5-[[1-[carboxymethyl(sulfo)amino]-1-oxo-3-sulfanylpropan-2-yl]amino]-5-oxopentanoic acid	1279.55	1903.73	1190.35	290.233	109.811	392.88	259.893	2506.5	10622.8	12997.5	7217.05	6583.49	17599.9	11687	9810.37	6267.3	10348.2	991.617	0.0958253	-3.38345	0.000170042	1.82867	down	--	--
41		neg_4782	PA(20:5(5Z,8Z,11Z,14Z,17Z)/LTE4)	5.18827e-08	18.7757	11.6196	5.18827e-08	5.18827e-08	16.478	5.18827e-08	5.18827e-08	83.0695	171.053	108.316	121.623	82.854	98.7582	61.3105	122.002	106.123	5.85916	0.0552109	-4.1789	3.97725e-05	1.82778	down	--	--
42	Lipids and lipid-like molecules	pos_3067	19'-Hexanoyloxymytiloxanthin	894.485	716.596	710.995	472.43	1000.24	712.458	700.73	535.837	151.504	101.83	372.854	315.872	119.578	156.782	313.851	302.545	229.352	717.972	3.13044	1.64636	1.96789e-05	1.82657	up	--	--
43	Benzenoids	neg_935	(2R)-3-(4-Cyanophenoxy)-N-[4-cyano-3-(trifluoromethyl)phenyl]-2-hydroxy-2-methylpropanamide	17.1323	31.1381	27.0938	14.6715	5.18827e-08	17.6226	6.53535	36.201	63.4621	88.0527	117.947	131.473	156.103	164.808	70.0684	124.524	114.555	18.7993	0.164108	-2.60728	0.000102095	1.8242	down	--	--
44	Organic oxygen compounds	pos_9574	Arbekacin	391.128	338.797	323.602	305.918	223.095	480.76	289.301	393.825	92.3226	154.303	101.341	149.455	95.2122	82.5086	166.856	83.3561	115.669	343.303	2.96797	1.56948	2.43955e-05	1.82407	up	--	--
45	Phenylpropanoids and polyketides	pos_610	Tricin 7-diglucuronoside	5.18827e-08	5.18827e-08	4.17182	1.72353	1.14236	1.08808	5.18827e-08	4.9828	35.819	12.5654	23.2126	29.5932	34.009	30.062	37.98	44.915	31.0195	1.63857	0.052824	-4.24266	4.7798e-05	1.82333	down	--	--
46	Benzenoids	pos_644	Deoxyrubroskyrin	234.327	293.813	393.004	119.963	144.19	150.196	81.5009	117.087	673.554	864.858	607.947	950.054	671.167	571.054	723.164	506.817	696.077	191.76	0.275487	-1.85994	3.36634e-06	1.82159	down	--	--
47	Organic nitrogen compounds	pos_10106	9-Octadecenamide, N-(2-hydroxyethyl)-, (9Z)-	217.829	164.695	154.529	236.851	243.206	326.84	296.378	246.427	78.1005	61.2602	72.2103	87.1082	66.9635	45.8215	88.4841	103.715	75.4579	235.844	3.12551	1.64409	6.32944e-05	1.82032	up	--	--
48	Organic acids and derivatives	neg_5133	(2,5-Dioxopyrrolidin-1-yl) 5-(2-hydroxyethoxy)-4-oxopentanoate	38.9416	30.6658	62.8313	45.1287	5.18827e-08	1.26214	5.18827e-08	51.691	219.668	239.324	83.8335	252.327	292.134	238.8	145.003	139.19	201.285	28.8151	0.143155	-2.80435	0.000124422	1.81974	down	--	--
49	Organic oxygen compounds	pos_679	3,5-Dihydroxyphenyl 1-O-(6-O-galloyl-beta-D-glucopyranoside)	3.50636	15.9171	2.60863	5.29835	5.18827e-08	5.18827e-08	5.18827e-08	3.53837	53.6591	34.0454	43.1565	68.0648	52.159	39.3814	31.3686	22.3065	43.0177	3.8586	0.0896981	-3.47878	5.97258e-05	1.81708	down	--	--
50	Organic oxygen compounds	neg_1175	4-Deoxyerythronic acid	50.3951	76.6498	59.6935	21.7889	19.7705	28.1991	26.8843	25.6105	120.091	151.282	117.781	84.096	145.335	163.769	127.249	105.777	126.923	38.624	0.304311	-1.71638	3.77879e-06	1.81674	down	--	--
51	Phenylpropanoids and polyketides	neg_799	Myricatin	264.578	197.851	525.489	211.327	108.54	244.406	249.265	259.806	1021.3	1194.92	617.518	841.879	1002.48	779.123	1209.09	731.433	924.717	257.658	0.278635	-1.84355	1.09307e-05	1.81609	down	--	--
52	Benzenoids	pos_9291	Naepaine	1474.22	1905.18	1836.79	1616.79	1480.35	1427.55	1624.2	1918.08	3226.28	2662.52	2765.17	2660.11	2335.56	2370.38	2801.31	3031.44	2731.6	1660.4	0.607848	-0.718218	2.1658e-06	1.81558	down	--	--
53	Benzenoids	neg_6099	Talinolol	217.353	94.5208	110.336	125.764	190.597	279.656	249.887	153.5	5.18827e-08	3.04505	28.0594	10.6143	3.4592	2.91064	5.18827e-08	46.5166	11.8257	177.702	15.0268	3.90947	0.000161299	1.81527	up	--	--
54	Phenylpropanoids and polyketides	neg_1672	(E)-Oxyresveratrol 3'-O-b-D-glucoside	30.3507	29.1331	31.5563	1.10052	9.45331	7.82866	8.87004	5.18827e-08	83.7317	102.428	140.327	74.1007	148.492	152.26	189.186	134.846	128.171	14.7866	0.115366	-3.11571	3.27719e-05	1.81229	down	--	--
55	Lipids and lipid-like molecules	pos_8452	Suspensolide F	132.936	82.5425	185.49	90.8716	140.704	252.497	140.67	80.8165	2.28162	5.18827e-08	29.3523	27.9901	5.18827e-08	5.18827e-08	16.5177	9.71784	10.7325	138.316	12.8876	3.68791	0.000375033	1.81097	up	--	--
56	Nucleosides, nucleotides, and analogues	pos_9146	Ethenoadenosine	175.65	222.992	229.534	203.304	190.897	151.711	229.018	255.893	389.949	316.42	309.259	329.184	299.301	298.53	363.032	374.149	334.978	207.375	0.619071	-0.691823	3.76927e-06	1.81004	down	--	--
57	Organic acids and derivatives	neg_811	Salacinol	14.9518	16.9068	23.5331	18.2843	9.4593	31.9184	19.9138	49.627	218.499	138.513	107.687	163.491	201.186	145.295	69.978	155.89	150.067	23.0743	0.15376	-2.70125	8.61066e-05	1.80968	down	--	--
58	--	pos_12068	PA(19:2(10Z,13Z)/PGE2)	59730.6	51970.5	89713.8	98947.6	74521	64554.3	82038	51351.9	41527.3	20075.7	15641.9	28917.1	21433.5	14791.9	15329.4	18115.6	21979.1	71603.5	3.2578	1.7039	2.6635e-05	1.80878	up	--	--
59	Lipids and lipid-like molecules	neg_7161	LysoPA(0:0/16:0)	716.939	619.747	1376.02	714.271	687.468	593.429	511.784	504.169	3427.38	3201.33	2667.48	2140.8	2676.85	2177.92	2661.57	1640.15	2574.18	715.478	0.277944	-1.84714	9.54891e-06	1.80596	down	--	--
60	Nucleosides, nucleotides, and analogues	neg_3557	Flavin adenine dinucleotide (FAD)	914.75	1455.81	1322.2	1283.08	843.252	1258.29	1010.71	1491.41	3715.3	5182.01	3158.14	2511.21	3835.85	3990.88	2729.83	2635.31	3469.82	1197.44	0.345101	-1.53491	0.000122339	1.80554	down	--	--
61	Organoheterocyclic compounds	neg_5352	Retosiban	1.80829	9.58424	5.18827e-08	5.18827e-08	5.18827e-08	3.04989	5.18827e-08	5.18827e-08	39.6218	25.8693	68.3518	25.5823	66.4154	59.5904	58.0666	58.8197	50.2897	1.8053	0.0358981	-4.79995	7.8386e-05	1.80294	down	--	--
62	Organic acids and derivatives	pos_589	5-Amino-1-[carboxy(methyl)amino]pentane-1,1,2,2,3,3,4,4,5-nonacarboxylic acid	119.979	126.437	300.343	85.2847	47.274	177.622	91.1748	162.872	525.53	574.202	376.937	471.239	465.425	368.687	577.259	352.503	463.973	138.873	0.299314	-1.74027	2.52334e-06	1.80253	down	--	--
63	Organic oxygen compounds	neg_2192	6-Hydroxymelatonin glucuronide	58.773	65.4443	61.753	28.9986	60.0236	45.1612	61.5514	33.8482	118.516	193.089	113.664	181.056	185.544	191.878	108.399	105.309	149.682	51.9441	0.347031	-1.52686	0.000160894	1.79889	down	--	--
64	Nucleosides, nucleotides, and analogues	neg_1287	CDP	7.41767	22.5271	10.9079	5.18827e-08	1.62539	6.20514	5.18827e-08	33.925	108.633	163.574	79.7518	71.2042	227.778	163.453	131.24	85.3978	128.879	10.326	0.0801219	-3.64166	0.000341442	1.79665	down	C00112	Pyrimidine metabolism(ko00240);;Metabolic pathways(ko01100)
65	Phenylpropanoids and polyketides	neg_1915	(R)-Apiumetin glucoside	135.975	170.593	145.744	41.0186	88.2387	102.615	96.7104	46.2397	383.577	484.708	658.341	359.013	767.76	902.827	836.439	622.023	626.836	103.392	0.164942	-2.59997	0.000125742	1.7941	down	--	--
66		pos_647	Reduced nicotinamide adenine dinucleotide (NADH)	127.81	160.05	241.116	60.7404	55.2305	76.1414	32.4719	44.1248	374.629	505.743	337.955	533.316	390.166	333.125	439.748	259.063	396.718	99.7107	0.251339	-1.99229	6.39819e-06	1.7927	down	--	--
67	Lipids and lipid-like molecules	pos_11675	Alisol A 24-acetate	445.951	393.129	676.611	479.319	466.308	680.571	281.021	491.485	47.7852	83.629	156.521	174.579	192.647	190.282	79.4996	221.53	143.309	489.299	3.41429	1.77159	6.30827e-05	1.79025	up	--	--
68	Nucleosides, nucleotides, and analogues	pos_646	Deoxythymidine diphosphate-L-rhamnose	10.6397	19.732	26.1991	5.75624	3.6652	7.27565	5.18827e-08	12.7592	159.525	82.115	116.938	196.281	155.527	107.437	80.0712	74.1454	121.505	10.7534	0.0885016	-3.49815	0.000166475	1.78873	down	C03319	Polyketide sugar unit biosynthesis(ko00523);;Metabolic pathways(ko01100)
69	--	pos_12102	DG(15:0/PGE2/0:0)	1413.37	1326.9	1763.65	1855.64	1989.13	1657.13	1946.77	1549.57	1069.46	856.03	717.477	1105.89	1091.11	647.787	806.603	961.516	906.983	1687.77	1.86086	0.895971	6.45042e-06	1.78794	up	--	--
70	Benzenoids	pos_8263	Satavaptan	28.8629	47.979	2.33382	5.18827e-08	5.18827e-08	3.2632	5.18827e-08	5.18827e-08	112.39	76.7829	110.794	171.832	150.447	125.337	89.6799	47.196	110.557	10.3049	0.0932084	-3.4234	8.00298e-05	1.78482	down	--	--
71	Organic acids and derivatives	pos_2886	N-Stearoyl Glutamine	30.2995	50.0319	37.0898	25.6559	13.5089	14.6653	20.8477	37.5612	64.5008	59.238	56.0619	101.036	86.6086	66.3381	98.7069	82.3323	76.8528	28.7075	0.373539	-1.42067	3.26801e-05	1.7839	down	--	--
72		neg_6101	Deoxycholylvaline	103.714	84.8326	149.359	105.68	88.2615	108.358	62.0007	136.909	24.7212	30.8343	47.2639	29.1095	18.1046	43.8679	28.6994	34.345	32.1182	104.889	3.26572	1.7074	8.50825e-05	1.78287	up	--	--
73	Organoheterocyclic compounds	pos_11004	Chalciporone	802.071	1052.93	887.161	1102.5	965.198	835.656	1005.94	1287.84	2027.46	1698.58	1355.56	1689.55	1430.74	1465.45	1519.68	1722.04	1613.63	992.413	0.615019	-0.701298	1.94662e-05	1.78033	down	--	--
74	Lipids and lipid-like molecules	pos_817	Zaluzanin D	102.692	159.548	181.874	226.751	238.421	166.162	118.217	180.878	310.899	341.271	277.358	340.762	319.975	361.473	380.174	228.685	320.075	171.818	0.536806	-0.897528	2.29161e-05	1.77899	down	--	--
75	Lipids and lipid-like molecules	neg_5827	Asparagoside B	49.9256	93.0045	36.2291	111.762	53.0692	116.277	102.4	58.8438	5.18827e-08	5.18827e-08	5.18827e-08	5.18827e-08	3.48956	5.18827e-08	5.18827e-08	5.18827e-08	0.436194	77.6888	178.106	7.47659	0.000221838	1.77785	up	--	--
76	Nucleosides, nucleotides, and analogues	neg_1627	Pseudouridine	6297.56	5361.87	3817.17	1967.37	8068.68	3646.51	4421.5	2969.9	11002.9	11202.8	10580.7	11144.6	11505.5	13099.5	9658.04	15999.3	11774.2	4568.82	0.388038	-1.36573	3.51192e-06	1.77473	down	C02067	Metabolic pathways(ko01100);;Pyrimidine metabolism(ko00240)
77	Organic oxygen compounds	pos_8719	ribostamycin	447.856	177.959	386.344	438.591	236.926	503.67	407.678	266.397	11.32	1.11498	215.526	125.372	5.32205	2.7837	139.844	78.3518	72.4543	358.178	4.9435	2.30553	8.4066e-05	1.77298	up	C01759	Neomycin, kanamycin and gentamicin biosynthesis(ko00524)
78	Organic 1,3-dipolar compounds	pos_568	Misonidazole	1961.11	1989.95	2200.38	3225.17	2012.29	1423.2	1368.64	2210.75	5718.32	5898.7	3917.01	3848.04	5372.51	4957.31	4132.69	3137.96	4622.82	2048.94	0.443223	-1.1739	5.53368e-05	1.77265	down	--	--
79	Benzenoids	neg_1625	2-Amino-5-benzoylbenzimidazole	721.028	479.542	238.34	161.795	431.184	235.478	238.8	219.852	1925.82	1569.34	1975.95	697.267	2032.96	2455.24	1496.42	1760.97	1739.25	340.752	0.19592	-2.35167	5.56239e-05	1.77026	down	--	--
80	Organic acids and derivatives	pos_8619	kainic acid	50.9638	48.5833	63.905	75.4452	5.18827e-08	11.5491	5.18827e-08	38.151	122.222	113.882	74.1902	129.396	156.484	113.25	122.686	141.167	121.66	36.0747	0.296521	-1.75379	1.88502e-05	1.7695	down	--	--
81	Organic oxygen compounds	neg_1153	LS-Tetrasaccharide b	165.717	237.677	312.033	417.807	248.647	273.247	298.716	239.23	47.6363	126.001	52.4016	76.5868	72.0378	89.954	38.2831	26.2701	66.1464	274.134	4.14436	2.05115	3.09138e-05	1.76847	up	--	--
82	Organic acids and derivatives	neg_1427	1-Carboxyethyl	26.3241	43.2367	29.291	14.3567	13.163	19.1025	11.9603	20.7183	42.5642	69.8048	58.1567	64.7777	72.0099	73.3865	49.685	38.604	58.6236	22.2691	0.379865	-1.39644	4.37981e-05	1.768	down	--	--
83	Organic acids and derivatives	pos_7412	Phenylalanylhydroxyproline	18.8441	7.77901	20.3925	23.291	32.6162	21.7792	23.8711	33.0816	5.18827e-08	5.18827e-08	5.4439	1.21859	0.658372	5.18827e-08	5.18827e-08	3.3865	1.33842	22.7068	16.9654	4.08452	9.04442e-05	1.76763	up	--	--
84	Organoheterocyclic compounds	pos_950	Ceforanide	13.7547	15.5312	1.65627	5.18827e-08	5.18827e-08	66.1761	5.18827e-08	5.18827e-08	51.2526	87.6786	94.8394	83.2441	123.104	117.02	84.7625	81.1826	90.3856	12.1398	0.134311	-2.89635	6.99485e-06	1.76669	down	--	--
85	Organic acids and derivatives	neg_1400	L-Malic acid	4288.79	5490.7	3865.5	2970.99	2455.27	2796.06	2050.98	2841.43	6230.35	10345.4	7616.85	8606.18	8605.06	8726.78	6619.49	5068.15	7727.29	3344.96	0.432877	-1.20797	4.91356e-05	1.76494	down	C00149	Metabolic pathways(ko01100);;Pathways in cancer(ko05200);;Glucagon signaling pathway(ko04922);;Glyoxylate and dicarboxylate metabolism(ko00630);;Renal cell carcinoma(ko05211);;Taste transduction(ko04742);;Citrate cycle (TCA cycle)(ko00020);;Proximal tubule bicarbonate reclamation(ko04964);;Pyruvate metabolism(ko00620);;Carbon metabolism(ko01200);;Central carbon metabolism in cancer(ko05230)
86	Organic acids and derivatives	neg_1399	Maleic acid	1324.12	1714.37	1162.93	830.522	704.965	805.16	574.647	800.165	1944.37	3101.25	2353.97	2721.32	2611.85	2775.02	2044.5	1527.02	2384.91	989.61	0.414946	-1.26901	3.71971e-05	1.76443	down	C01384	Tyrosine metabolism(ko00350);;Metabolic pathways(ko01100);;Butanoate metabolism(ko00650);;Nicotinate and nicotinamide metabolism(ko00760)
87	Lipids and lipid-like molecules	neg_5238	8-iso-PGE2	6727.23	4251.76	4675.16	3579.4	5447.39	6438.29	5797.05	2051.51	73.5709	57.1786	1163.86	3642.56	191.662	186.552	680.285	698.997	836.833	4870.97	5.82072	2.5412	6.06965e-05	1.76423	up	--	--
88	Lipids and lipid-like molecules	pos_11151	(3b,16a,20R)-25-Acetoxy-3,16,20,22-tetrahydroxy-5-cucurbiten-11-one 3-glucoside	986.028	478.578	632.469	641.547	364.21	530.677	428.121	382.501	101.665	82.5413	143.308	191.648	117.105	89.4082	161.23	125.482	126.548	555.516	4.38975	2.13414	0.000477309	1.76368	up	--	--
89		pos_5189	4-formyl Indole	44.9029	82.6026	45.6167	19.8207	9.92461	79.517	35.4015	43.416	342.532	376.06	147.09	339.595	288.039	243.897	177.021	153.266	258.438	45.1503	0.174705	-2.51701	0.000211805	1.76191	down	--	--
90	Phenylpropanoids and polyketides	neg_925	Aflatoxin M2	192.372	144.946	403.549	189.092	81.9422	134.145	52.9655	287.061	2457.66	1131.05	1540.54	1726.86	3484.29	2538.12	1097.13	2423.28	2049.87	185.759	0.0906201	-3.46402	0.000326003	1.76093	down	--	--
91	Organoheterocyclic compounds	pos_10234	Prizidilol	6.30848	1.5746	5.18827e-08	1.43833	5.18827e-08	1.28169	5.18827e-08	5.18827e-08	33.2374	17.2377	38.5353	34.2136	57.5059	18.712	49.5183	26.7163	34.4595	1.32539	0.0384621	-4.70042	0.000250824	1.7604	down	--	--
92	Lipids and lipid-like molecules	pos_10409	PSF-A	12.1516	22.532	15.7589	5.18827e-08	4.4975	1.7174	5.18827e-08	5.18827e-08	122.744	57.0628	140.574	123.395	114.444	83.3961	208.368	126.426	122.051	7.08218	0.0580263	-4.10715	0.00011919	1.75798	down	--	--
93	Lipids and lipid-like molecules	neg_6975	(11Z,14Z,17Z)-Icosa-11,14,17-trienoylcarnitine	406.966	280.509	644.141	414.621	500.953	727.824	377.157	464.959	165.965	193.048	188.124	184.061	174.648	197.219	153.25	148.894	175.651	477.141	2.71642	1.4417	0.000592774	1.75605	up	--	--
94	Organoheterocyclic compounds	pos_10109	4,5-Dimethyl-2-octylthiazole	303.182	292.959	527.517	339.656	254.81	400.894	187.987	408.648	94.0773	95.757	151.789	92.7371	67.9336	110.881	109.413	118.324	105.114	339.457	3.22941	1.69127	0.00031652	1.75591	up	--	--
95	Organic acids and derivatives	pos_9926	Cyclo(glycylleucylvalylleucylprolylseryl)	4301.69	5262.91	5177.74	3133.4	4013.01	4131.43	2508.77	4167.49	1076.29	2252.56	1198.48	1968.47	1268.33	1269.32	2217.31	731.601	1497.79	4087.05	2.72872	1.44822	2.49579e-05	1.75533	up	--	--
96	Benzenoids	pos_684	Fluazifop	23.7516	53.5928	56.076	13.3375	5.18827e-08	15.6045	2.66568	21.9392	54.9382	108.216	138.269	193.324	120.39	119.546	145.373	96.2382	122.037	23.3709	0.191507	-2.38453	8.34877e-05	1.75406	down	--	--
97	Organic acids and derivatives	pos_8776	Sakacin A	12.5152	23.6712	56.1145	60.6944	34.8636	57.7762	37.8422	53.0841	5.18827e-08	5.18827e-08	5.18827e-08	5.18827e-08	5.18827e-08	5.18827e-08	5.18827e-08	5.18827e-08	5.18827e-08	42.0702	8.10871e+08	29.5949	0.000272047	1.75386	up	--	--
98	Organic acids and derivatives	pos_9362	Lysylproline	23.3622	19.1414	39.2685	37.1708	25.9658	34.1136	46.8924	12.8239	5.18827e-08	5.18827e-08	4.3798	15.9324	5.18827e-08	5.18827e-08	0.272114	5.18827e-08	2.57304	29.8423	11.5981	3.53581	0.000112288	1.75232	up	--	--
99	Lipids and lipid-like molecules	pos_9339	2-Hexenoylcarnitine	37.0435	30.3145	18.8635	10.5506	24.8428	29.355	13.5443	7.29219	5.18827e-08	5.18827e-08	1.7783	5.18827e-08	0.627313	5.18827e-08	3.39463	5.18827e-08	0.725031	21.4758	29.6205	4.88852	0.000819731	1.75111	up	--	--
100	Lipids and lipid-like molecules	pos_678	Plumieride	36.2946	60.4907	126.242	26.6711	17.9125	22.8344	10.4688	37.2956	135.469	118.857	133.13	142.555	192.025	185.386	118.188	144.447	146.257	42.2762	0.289055	-1.79059	2.64239e-05	1.75052	down	--	--
101	Lipids and lipid-like molecules	pos_10756	Bufotalin	130.358	51.8223	57.3747	144.03	192.009	181.858	159.608	161.453	5.18827e-08	5.18827e-08	12.3414	5.90497	8.03143	5.43283	13.5968	32.7438	9.75641	134.814	13.818	3.78848	0.000236319	1.74902	up	--	--
102	Phenylpropanoids and polyketides	pos_681	Irilone 4'-glucoside	14.1512	14.6467	30.1928	35.8981	12.1793	24.0974	18.0016	51.5598	92.335	60.7023	100.527	114.594	103.036	76.0654	42.6191	96.7314	85.8263	25.0909	0.292345	-1.77426	6.74059e-05	1.749	down	--	--
103	Lipids and lipid-like molecules	pos_9625	Spirostane-3,6-dione	2533.5	1646.42	666.715	289.824	994.772	475.599	164.113	551.32	5806.51	3939.68	3959.66	5705.89	6318.74	3218	4084.24	2507.64	4442.54	915.283	0.206027	-2.2791	4.7519e-05	1.74632	down	--	--
104	Organoheterocyclic compounds	neg_1776	Cambinol	73.6517	111.185	78.7267	5.18827e-08	35.8984	23.105	8.58537	5.18827e-08	147.258	259.691	399.145	357.678	278.594	221.991	251.878	166.083	260.29	41.3941	0.159031	-2.65262	7.03251e-05	1.74594	down	--	--
105	Lipids and lipid-like molecules	pos_9614	2-Hydroxy-4-oxo-5,12-heneicosadien-1-yl acetate	501.904	349.114	92.4205	42.6255	144.503	170.395	31.7227	63.9442	1006.86	645.415	914.09	1159.12	1231.17	634.081	1020.05	515.75	890.817	174.579	0.195976	-2.35125	3.1342e-05	1.74563	down	--	--
106		pos_9192	Benzyl b-L-arabinopyranoside	146.537	77.337	145.351	82.5912	134.071	80.6481	112.915	66.8758	26.7144	19.7131	48.7144	60.8674	24.6562	20.5187	21.2491	37.8041	32.5297	105.791	3.25213	1.70138	0.000203301	1.74466	up	--	--
107		pos_2626	DG(16:0/20:5(5Z,8Z,11Z,14Z,16E)-OH(18R)/0:0)	229.451	196.726	155.202	94.3408	187.695	223.282	169.867	126.578	4.14225	2.5825	16.0847	18.008	52.7039	34.2347	119.531	95.6003	42.8609	172.893	4.03382	2.01215	4.94273e-05	1.74423	up	--	--
108	Homogeneous non-metal compounds	pos_619	Metaphosphoric acid	14.4746	18.0076	28.1423	18.3864	5.18827e-08	3.76218	1.5317	12.5051	66.1705	59.4039	34.9926	42.3463	51.0688	36.8291	64.5873	38.5853	49.248	12.1012	0.24572	-2.02491	1.85839e-05	1.74356	down	--	--
109	Organic acids and derivatives	pos_664	N-Methyl-D-aspartic acid	3552.05	3561.2	3747.21	2497.43	3977.37	2558.63	2404.8	2577.71	5796.44	6688.17	5219.18	9615.19	6393.75	5676.17	5657.24	6442.79	6436.12	3109.55	0.48314	-1.04949	0.000103716	1.74329	down	--	--
110	Benzenoids	pos_657	Sennoside E	2.91257	13.5725	49.1772	4.27454	5.18827e-08	5.15765	5.18827e-08	5.18827e-08	74.2742	56.0078	81.6419	65.9108	78.2192	62.07	54.1931	34.437	63.3443	9.38681	0.148187	-2.75451	1.00836e-05	1.7422	down	--	--
111	Organic acids and derivatives	neg_6450	Neurotensin 11-13	11.1975	23.2836	16.7817	5.18827e-08	8.63011	4.53196	5.18827e-08	5.18827e-08	52.1588	33.066	97.0285	78.25	83.5652	63.3981	123.242	71.9733	75.3352	8.05311	0.106897	-3.22571	0.00014044	1.73809	down	--	--
112	Organoheterocyclic compounds	pos_9372	(2r,3r,5s,6r)-2,6-Bis(hydroxymethyl)piperidine-3,4,5-triol	62.9094	62.704	58.6658	58.3316	55.2922	65.5662	54.4199	47.1118	38.6456	22.8355	36.1739	33.6194	35.4731	50.8324	38.261	47.9608	37.9752	58.1251	1.53061	0.614103	0.000133934	1.73754	up	--	--
113	Benzenoids	pos_10429	4-Hydroxy-5-(3',4',5'-trihydroxyphenyl)-valeric acid-O-methyl-O-glucuronide	71.1875	106.858	75.7269	9.94009	38.2476	41.471	21.9228	3.2704	420.895	220.932	464.28	438.361	399.882	299.85	739.583	391.19	421.872	46.078	0.109223	-3.19465	0.000149074	1.7372	down	--	--
114	Organic acids and derivatives	pos_632	3'-(2'',3''-Digalloyl-4'',6''-hexahydroxydiphenoylglucosyl)-phloroacetophenone	12.7294	25.2642	69.7454	6.13187	3.38914	21.2349	2.5236	26.7022	444.153	203.024	165.647	239.84	270.18	169.167	260.636	195.215	243.483	20.9651	0.086105	-3.53776	0.000154615	1.73673	down	--	--
115	Lipids and lipid-like molecules	pos_11903	Piperochromanoic acid	2932.16	5551.75	3771.57	2167.27	3584.58	3505.79	2440.54	2271.67	320.317	170.833	1710.21	1221.96	690.843	194.744	443.925	736.066	686.112	3278.16	4.77788	2.25637	0.000135821	1.73669	up	--	--
116	Organic acids and derivatives	neg_939	Glutamine glutamate aspartate	5.18827e-08	2.22961	32.5267	6.63459	5.18827e-08	7.57988	2.30561	33.266	47.5232	54.9637	63.9959	56.097	105.18	109.409	37.852	73.3846	68.5506	10.5678	0.154161	-2.69749	0.000194986	1.73409	down	--	--
117	Organic acids and derivatives	pos_9225	Benazeprilat	177.675	163.786	172.487	177.232	198.509	271.464	164.752	135.579	118.346	2.97172	80.9583	88.9829	10.0672	85.6258	106.812	118.825	76.5736	182.685	2.38575	1.25444	0.00022404	1.73285	up	--	--
118	Lipids and lipid-like molecules	pos_9194	5-hydroperoxy-15-HETE	59.6627	35.1928	53.9047	30.1813	48.7874	34.8715	40.833	11.49	5.18827e-08	5.18827e-08	13.5309	19.9827	5.18827e-08	2.20646	3.23952	17.4901	7.05621	39.3654	5.57884	2.47996	0.000271938	1.73176	up	--	--
119	Organic acids and derivatives	pos_907	Glutathione	342.185	451.136	282.325	74.304	72.059	114.725	48.5548	452.685	1737.55	1871.99	814.603	1143.24	1976.52	770.736	1132.66	884.195	1291.44	229.747	0.1779	-2.49086	0.000326449	1.73057	down	C00051	Glutathione metabolism(ko00480);;Cysteine and methionine metabolism(ko00270);;Thyroid hormone synthesis(ko04918);;ABC transporters(ko02010);;Metabolic pathways(ko01100);;Ferroptosis(ko04216);;Bile secretion(ko04976)
120	Organic acids and derivatives	pos_659	Homoserine lactone	1096.85	1066.27	1097.64	706.379	1243.72	760.477	725.867	764.628	1683.86	1971.75	1630.77	3139.43	2050.58	1883.69	1789.63	2100.22	2031.24	932.727	0.45919	-1.12284	0.000162836	1.73033	down	--	--
121	Organic acids and derivatives	neg_1734	S-(2-Oxo-2-carboxyethyl)homocysteine	5.18827e-08	10.5837	2.6662	5.18827e-08	5.18827e-08	5.18827e-08	5.18827e-08	5.18827e-08	18.1186	44.0488	51.5494	55.5589	49.5232	40.4995	13.3403	18.0106	36.3312	1.65623	0.0455871	-4.45523	0.000592939	1.73006	down	--	--
122	Organoheterocyclic compounds	pos_7745	Cyclocalopin C1	7.59466	11.6008	5.67276	5.18827e-08	2.24094	5.59181	1.51504	3.97151	10.2306	16.0302	10.6118	19.3263	16.4832	18.6886	13.896	16.1125	15.1724	4.77344	0.314613	-1.66835	4.29448e-05	1.72999	down	--	--
123	Organic oxygen compounds	neg_5211	Digoxigenin monodigitoxoside	38.0223	75.9656	97.8198	145.135	60.187	159.267	117.712	133.489	5.18827e-08	5.18827e-08	13.1264	8.95407	3.42897	10.6302	5.18827e-08	3.8022	4.99273	103.45	20.7201	4.37296	0.000312762	1.7293	up	--	--
124	Lipids and lipid-like molecules	pos_4075	Betamethasone phosphate	21.2162	88.8333	2.81674	33.1056	4.27717	8.79243	21.3162	96.7572	457.803	224.714	193.449	182.5	305.898	199.711	252.796	192.182	251.132	34.6394	0.137933	-2.85796	0.000162006	1.72847	down	--	--
125	Organic oxygen compounds	pos_736	3'-Sialyllactose	98.3317	202.04	353.189	444.205	267.241	204.447	284.05	255.987	9.0417	21.239	22.9045	22.7673	23.2359	9.26929	19.317	10.9807	17.3444	263.686	15.203	3.92628	0.000271889	1.72805	up	--	--
126	Organoheterocyclic compounds	neg_3493	Taurolidine	12.0123	39.8084	25.7094	38.9861	23.3821	9.23297	12.24	13.9845	232.58	269.074	93.4519	109.287	185.533	172.062	106.68	119.741	161.051	21.9195	0.136102	-2.87724	0.000432351	1.72791	down	--	--
127	Organoheterocyclic compounds	neg_5382	Isolinderenolide	88.6867	89.4575	73.2842	12.1333	74.1517	87.5106	66.6172	10.4377	5.18827e-08	5.18827e-08	10.7466	3.1973	5.18827e-08	5.18827e-08	1.35944	1.42148	2.09061	62.7849	30.0319	4.90842	0.00116816	1.72667	up	--	--
128	Organic oxygen compounds	neg_2169	Sulfamethoxazole N1-glucuronide	23.9745	37.9155	26.373	22.2949	30.9776	27.0174	24.0577	19.3389	41.5188	54.5669	43.1882	61.5503	61.6429	55.8915	33.1601	46.3084	49.7284	26.4937	0.532768	-0.908421	0.00016563	1.72664	down	--	--
129	Homogeneous non-metal compounds	neg_904	Pyrophosphate	30.7065	29.1789	92.444	22.7433	5.18827e-08	0.605315	5.18827e-08	2.23624	143.629	229.077	196.403	134.477	176.481	115.544	303.002	140.594	179.901	22.2393	0.12362	-3.01602	6.51992e-05	1.72344	down	C00013	Parkinson disease(ko05012);;Oxidative phosphorylation(ko00190)
130		neg_5507	trans-EKODE-(E)-Ib	94.4791	66.9281	40.3853	27.8265	81.2522	76.5572	44.5045	28.7079	4.51643	7.68567	18.8815	6.56391	8.80595	8.02285	8.37335	13.6704	9.565	57.5801	6.01987	2.58973	0.000984137	1.72168	up	--	--
131	--	pos_3427	PG(O-16:0/14:0)	2465.61	2283.11	2926.88	1755.74	2439.37	2222	2183	1543.91	1056.28	783.927	1464.69	1492.11	856.803	1550.54	1511.75	1225.62	1242.71	2227.45	1.79241	0.8419	0.00016282	1.72113	up	--	--
132	Organic oxygen compounds	neg_3503	Protosappanin A	5.18827e-08	6.77622	7.96587	6.92549	2.7537	1.95148	5.18827e-08	1.26521	74.0374	88.0461	24.5655	33.037	56.0192	60.2039	32.9353	37.6757	50.815	3.45475	0.0679867	-3.8786	0.00051535	1.71893	down	--	--
133	Lipids and lipid-like molecules	pos_10677	Petromyzonol sulfate	181.835	102.871	120.261	62.4703	155.932	174.245	188.152	23.0717	5.18827e-08	5.18827e-08	41.4619	6.99798	5.18827e-08	4.31766	17.12	49.0946	14.874	126.105	8.47819	3.08376	0.00092647	1.71888	up	--	--
134	Organic oxygen compounds	pos_1123	fructose-6-phosphate pyruvate	15.4442	38.6106	48.528	76.5436	63.8222	91.4727	61.2857	64.3299	5.18827e-08	5.18827e-08	5.18827e-08	22.6282	5.18827e-08	5.18827e-08	5.18827e-08	2.43296	3.13265	57.5046	18.3565	4.19822	0.000186449	1.71819	up	--	--
135	Nucleosides, nucleotides, and analogues	neg_1568	(S)-5'-Deoxy-5'-(methylsulfinyl)adenosine	24.4698	15.0722	30.7084	46.6656	45.8361	19.8092	18.9562	56.744	189.21	261.987	161.607	46.7899	199.107	199.264	119.015	193.481	171.308	32.2827	0.188449	-2.40776	0.000376346	1.71755	down	--	--
136	Organoheterocyclic compounds	pos_11896	6-Methyl-1,7-dihydro-2H-purine-2-thione	125.348	218.174	146.707	105.623	172.123	154.839	117.002	118.939	63.5018	50.3362	80.2963	85.5384	63.6979	44.6285	49.8586	60.8122	62.3338	144.844	2.32369	1.21642	0.000227127	1.71711	up	--	--
137	Benzenoids	neg_1408	Benzoyl meso-tartaric acid	98.9336	107.069	93.7722	87.9802	30.6847	69.1231	33.3173	47.327	176.335	192.995	127.141	172.598	177.295	148.176	130.215	134.8	157.444	71.0259	0.451117	-1.14843	2.82811e-05	1.71641	down	--	--
138	Lipids and lipid-like molecules	pos_3382	20-Deoxynarasin	410.676	441.753	458.377	339.532	460.688	420.99	504.912	380.934	242.5	232.684	237.759	352.277	210.021	331.593	300.275	234.281	267.674	427.233	1.59609	0.674546	2.62813e-05	1.71355	up	--	--
139	Nucleosides, nucleotides, and analogues	pos_1530	Xanthylic acid	5.76678	33.4009	15.0962	5.18827e-08	3.51859	4.31728	5.18827e-08	1.66988	45.8012	26.001	45.7092	49.3316	69.989	55.0081	53.3607	86.9012	54.0127	7.9712	0.14758	-2.76043	5.70383e-05	1.71271	down	C00655	Purine metabolism(ko00230);;Metabolic pathways(ko01100)
140	Lipids and lipid-like molecules	neg_5948	Pyripyropene A	8.07215	3.38014	14.6979	7.21698	2.51621	11.7317	7.02847	2.94419	24.2811	37.2528	48.3412	38.9124	23.0708	22.5568	46.276	34.1468	34.3547	7.19847	0.209533	-2.25475	5.584e-05	1.71223	down	--	--
141	Benzenoids	neg_2493	Alogliptin	1481.86	1614.12	1700.91	1202.7	718.097	561.679	1002.18	1109.28	1753.86	1740.48	2332.74	2346.45	2367.8	2262.17	2541.08	2254.21	2199.85	1173.85	0.533606	-0.906152	7.484e-05	1.71198	down	--	--
142	Organoheterocyclic compounds	pos_7568	6-Lactoyltetrahydropterin	13.3672	15.1412	15.3843	20.9966	25.604	15.9951	10.1144	22.6499	4.50438	9.56462	5.18827e-08	4.9321	2.64653	5.18827e-08	5.18827e-08	3.09543	3.09288	17.4066	5.62795	2.49261	2.73064e-05	1.70852	up	--	--
143	--	pos_9655	Chenodeoxycholylproline	338.617	290.158	537.466	429.115	254.069	372.163	157.415	471.84	51.9239	84.3665	156.751	59.2643	64.0298	103.024	105.069	114.655	92.3854	356.355	3.85727	1.94758	0.000372736	1.70802	up	--	--
144	Organic 1,3-dipolar compounds	neg_7144	Papa nonoate	13.3697	7.43259	19.0045	0.594314	4.40733	0.576859	3.47076	1.36218	60.7061	30.3656	86.3889	114.321	63.3983	38.1899	85.959	74.0327	69.1702	6.27728	0.0907512	-3.46194	0.000244924	1.7078	down	--	--
145	Lipids and lipid-like molecules	pos_10060	Desglucocheirotoxol	46.8914	77.1383	73.7239	9.22883	3.14464	4.60016	16.9116	9.42719	165.969	306.099	179.551	92.1167	285.771	375.634	183.622	175.47	220.529	30.1332	0.136641	-2.87154	0.000449635	1.7071	down	--	--
146	Benzenoids	pos_10430	2-(2-(4-Phenoxy-2-propylphenoxy)ethyl)indole-5-acetic acid	23.1209	30.4136	20.7083	5.18827e-08	7.58166	3.32433	1.98717	5.18827e-08	171.436	79.2168	217.283	226.24	198.778	130.16	364.327	167.56	194.375	10.892	0.0560359	-4.1575	0.000404478	1.70566	down	--	--
147		pos_5123	Crotanecine	142.026	48.6816	68.8373	56.0462	105.679	82.084	63.5386	33.6766	5.18827e-08	5.55224	20.4509	18.4917	0.489213	0.655682	2.63363	34.2521	10.3157	75.0712	7.27738	2.86342	0.000822058	1.70556	up	--	--
148	Phenylpropanoids and polyketides	pos_685	Patuletin 3-gentiobioside	12.0326	22.8686	39.4703	11.2663	5.18827e-08	0.877122	7.73562	7.22955	42.9042	58.9372	96.2447	110.354	86.4551	58.6473	75.9833	34.623	70.5186	12.685	0.179882	-2.47488	0.000220327	1.70396	down	--	--
149	Lipids and lipid-like molecules	pos_10241	Polyporenic acid C	158.858	225.13	291.002	297.191	182.63	201.741	138.695	223.447	113.458	80.6472	87.222	125.112	70.8342	50.1395	89.2541	96.7049	89.1715	214.837	2.40925	1.26859	0.000244873	1.6972	up	--	--
150	Organic acids and derivatives	neg_1024	Atn-161	2899.15	4203.3	6648.79	7015.54	3920.37	2777.27	5400.85	4750.6	1082.08	1229.78	1225.94	1211.18	1246.84	1213.83	678.143	753.201	1080.13	4701.99	4.35318	2.12207	0.00030221	1.69629	up	--	--
151	Organoheterocyclic compounds	neg_1680	Doripenem	68.3992	54.6761	49.8303	7.91648	27.492	26.3649	31.605	1.30577	84.8875	109.979	196.608	104.949	185.851	237.186	229.163	192.304	167.616	33.4487	0.199556	-2.32514	0.000201558	1.69564	down	--	--
152	Nucleosides, nucleotides, and analogues	neg_6460	N(4)-Oleylcytosine arabinoside	171.225	138.295	223.258	197.686	177.384	163.766	113.883	261.136	63.7168	57.0734	96.0914	73.8926	59.9711	94.3259	71.7728	68.1426	73.1233	180.829	2.47293	1.30622	0.000206498	1.69489	up	--	--
153	Organoheterocyclic compounds	pos_8234	Tenacigenin B	172.346	282.613	288.919	725.737	231.955	540.813	489.835	353.647	29.6207	5.18827e-08	5.18827e-08	0.0617813	5.18827e-08	5.18827e-08	5.18827e-08	0.352822	3.75441	385.733	102.741	6.68287	0.000637187	1.69467	up	--	--
154	Lipids and lipid-like molecules	pos_10238	23S,25,26-Trihydroxyvitamin D3	100.458	171.288	59.8765	52.3608	101.573	55.3602	16.6905	73.2659	275.06	222.416	151.245	213.402	215.636	180.076	235.974	148.349	205.27	78.8591	0.384173	-1.38017	6.18821e-05	1.69416	down	--	--
155	Organic acids and derivatives	pos_10291	Arginylisoleucine	76.3897	96.0304	70.8085	86.0888	79.6747	68.6044	96.0094	100.052	138.303	123.772	97.2067	114.723	111.507	108.946	111.991	129.178	116.953	84.2072	0.720007	-0.473918	0.000131031	1.69298	down	--	--
156	Nucleosides, nucleotides, and analogues	pos_601	CDP-glucose	3.54435	3.51184	1.54318	5.18827e-08	5.18827e-08	1.60093	5.18827e-08	5.18827e-08	27.3688	10.517	12.1381	26.4898	17.7461	12.5799	9.30033	18.2951	16.8044	1.27504	0.0758753	-3.72022	0.0003338	1.69211	down	C00501	Amino sugar and nucleotide sugar metabolism(ko00520);;Starch and sucrose metabolism(ko00500);;Metabolic pathways(ko01100)
157	Organic acids and derivatives	neg_2199	Kapporphin	78.8054	92.3097	69.7251	11.0514	48.1818	49.7381	33.4841	17.0272	89.0409	209.966	168.344	302.132	232.371	234.937	161.378	112.296	188.808	50.0403	0.265033	-1.91576	0.000515046	1.69072	down	--	--
158	Organoheterocyclic compounds	pos_10391	Questiomycin A	0.993587	5.18827e-08	5.18827e-08	5.18827e-08	2.94291	5.18827e-08	5.18827e-08	5.18827e-08	37.8042	6.9077	34.8966	53.9417	28.4221	25.1057	55.6387	28.4565	33.8967	0.492062	0.0145165	-6.10616	0.000550314	1.68966	down	C02161	Metabolic pathways(ko01100);;Tryptophan metabolism(ko00380)
159	Organic acids and derivatives	neg_3535	Tryptophyl-Histidine	11.2015	15.1005	26.7007	10.7808	20.0339	48.2675	22.6063	26.9746	5.18827e-08	5.18827e-08	0.109114	5.18827e-08	5.18827e-08	5.18827e-08	5.18827e-08	5.18827e-08	0.0136392	22.7082	1664.92	10.7012	0.00112439	1.68943	up	--	--
160	Phenylpropanoids and polyketides	neg_924	Khrinone B	48.9947	75.6177	114.024	44.7715	19.7383	46.3787	30.6202	92.2478	122.649	236.145	167.737	118.908	192.169	193.721	122.364	122.714	159.551	59.0491	0.370096	-1.43403	0.000192225	1.6885	down	--	--
161	Lipids and lipid-like molecules	neg_6876	LysoPE(P-18:0/0:0)	9299.65	4523.29	8830.74	6228.23	7441.89	12281	4740.61	7091.69	4398.67	3251.63	3062.55	3009.55	2713.22	3446.71	2237.99	1821.32	2992.71	7554.63	2.52435	1.33591	0.00121262	1.68839	up	--	--
162	Lipids and lipid-like molecules	pos_2811	Paricalcitol	356.978	508.746	556.547	681.31	348.086	273.335	397.246	534.791	803.882	691.576	633.61	740.191	752.991	676.815	748.365	715.268	720.337	457.13	0.634605	-0.656069	0.000604983	1.68826	down	--	--
163	Lipids and lipid-like molecules	pos_11102	4,17-Dimethyltrilostane	5537.15	4132.73	7836.14	3945.97	7842.48	15820.9	9590.97	3337.49	193.152	147.35	399.057	503.149	120.512	76.3918	227.412	239.946	238.371	7255.47	30.4377	4.92779	0.00190683	1.68608	up	--	--
164	Benzenoids	neg_6526	Vernakalant	72.4926	136.425	127.554	24.6188	53.1964	68.6108	38.5779	31.3089	444.539	192.807	758.155	676.715	511.698	358.455	815.081	472.671	528.765	69.098	0.130678	-2.93591	0.000374072	1.68537	down	--	--
165	Organic acids and derivatives	neg_2367	Valylarginine	10.9226	7.50798	13.7159	10.1431	5.18827e-08	5.18827e-08	5.18827e-08	5.18827e-08	64.8748	86.4378	21.7454	43.507	53.6917	29.8047	42.4307	40.1371	47.8286	5.2862	0.110524	-3.17757	0.000447377	1.6851	down	--	--
166	Organic oxygen compounds	neg_1507	5-(3'-Hydroxyphenyl)-γ-valerolactone 3'-glucuronide	9.59362	18.2808	22.0708	5.97768	8.84562	7.90258	0.792117	9.41602	56.1391	75.7171	36.0848	79.9216	40.4561	36.5946	30.7981	43.3265	49.8797	10.3599	0.207698	-2.26744	0.000366394	1.68417	down	--	--
167	Lipids and lipid-like molecules	pos_2818	CE(18:1(9Z))	138.912	187.663	186.032	249.82	105.917	87.2373	136.784	187.179	308.953	238.872	238.603	290.138	264.668	269.822	273.743	243.438	266.03	159.943	0.601222	-0.73403	0.000434168	1.68335	down	--	--
168	Phenylpropanoids and polyketides	neg_797	Gossypetin 8-glucuronide 3-sulfate	86.2681	92.2263	130.736	119.184	61.1023	86.477	112.316	113.778	171.919	215.829	126.011	156.612	199.283	184.49	139.456	147.602	167.65	100.261	0.598036	-0.741696	0.000263004	1.68335	down	--	--
169	Phenylpropanoids and polyketides	neg_3922	Mulberrofuran T	13.3844	11.3545	18.6173	5.18827e-08	3.32373	2.33847	2.10905	5.18827e-08	13.773	83.854	74.2129	76.2158	31.3531	58.1797	59.3248	51.4731	56.0483	6.39093	0.114025	-3.13257	0.000423466	1.6825	down	--	--
170	--	neg_6634	PA(22:6(4Z,7Z,10Z,13Z,16Z,19Z)/PGF2alpha)	402.342	521.162	356.247	388.681	306.003	267.536	475.175	364.222	814.384	1051.37	1257.86	1362.28	1333.2	1681.58	659.304	538.59	1087.32	385.171	0.354238	-1.49721	0.00128996	1.68233	down	--	--
171	Lipids and lipid-like molecules	pos_8337	Cortolone-3-glucuronide	45.8727	70.9672	95.7888	210.803	143.042	155.51	200.156	139.992	2.43251	5.18827e-08	15.9939	5.18827e-08	17.2649	10.6217	5.63802	5.18827e-08	6.49388	132.766	20.4449	4.35367	0.00046022	1.68215	up	--	--
172	Benzenoids	pos_2721	Benzenebutanoic acid	17.5581	20.4825	25.0368	25.7909	18.6508	9.78809	9.18538	19.2119	53.4805	37.1223	28.4731	39.3136	34.3234	36.0259	35.1268	34.6883	37.3192	18.2131	0.488034	-1.03495	6.06215e-05	1.68161	down	--	--
173	Nucleosides, nucleotides, and analogues	neg_2024	Xanthosine	257.342	490.089	188.854	228.394	67.1917	121.838	70.4264	108.532	323.655	792.637	879.462	817.409	1168.3	1246.61	542.682	575.499	793.281	191.583	0.241507	-2.04986	0.000620062	1.68141	down	C01762	Caffeine metabolism(ko00232);;Purine metabolism(ko00230);;ABC transporters(ko02010);;Metabolic pathways(ko01100)
174	Lipids and lipid-like molecules	neg_6676	Peiminine	1441.59	808.738	1782.51	874.091	1191.8	2000.06	766.522	1171.17	449.133	527.924	618.393	452.724	389.662	548.14	413.318	258.478	457.222	1254.56	2.74388	1.45622	0.00145378	1.68115	up	--	--
175	Organoheterocyclic compounds	neg_2164	1,8-Naphthyridine, 2-fluoro-	45.3309	63.7007	132.292	20.7855	23.6107	171.814	24.7591	12.2609	328.247	211.515	274.296	334.727	620.538	445.385	221.841	330.382	345.866	61.8192	0.178737	-2.48409	0.000295559	1.68018	down	--	--
176	Organic acids and derivatives	neg_1666	Tetraphyllin B sulfate	3.58004	7.74252	3.43012	1.0481	2.01279	4.02127	1.18391	5.18827e-08	9.58928	12.5252	19.0121	6.07079	20.9952	23.5561	21.5811	17.8735	16.4004	2.87734	0.175443	-2.51092	0.000297189	1.67938	down	--	--
177	Benzenoids	neg_778	2-Methylthio-adenosine-5'-diphosphate	73.2694	60.9294	97.3144	68.7736	41.1621	63.5348	88.2119	74.8946	143.961	169.925	90.4255	119.236	129.821	136.254	112.302	113.529	126.932	71.0113	0.559445	-0.837931	0.000139625	1.6793	down	--	--
178	Organoheterocyclic compounds	pos_1470	1-Methyl-4-nitroimidazole	372.29	586.253	413.501	280.354	519.876	459.397	283.705	271.071	670.529	576.226	789.818	748.918	733.341	713.655	649.726	637.921	690.017	398.306	0.577241	-0.792755	7.7898e-05	1.67819	down	C16621	Drug metabolism - other enzymes(ko00983)
179	Benzenoids	neg_1810	Apogossypolone	1445.61	1267.07	713.918	130.29	804.435	577.362	345.201	272.591	3815.56	4171.79	6701.86	1423.85	5209.88	6150.12	3287.79	3744.94	4313.23	694.56	0.16103	-2.6346	0.000368341	1.67812	down	--	--
180	Nucleosides, nucleotides, and analogues	neg_802	GDP-L-fucose	190.615	177.381	379.108	215.967	107.979	354.932	311.784	410.549	791.954	951.146	402.991	577.623	743.324	645.713	546.35	534.33	649.179	268.54	0.41366	-1.27348	0.000213418	1.67738	down	C00325	Metabolic pathways(ko01100);;Fructose and mannose metabolism(ko00051);;Amino sugar and nucleotide sugar metabolism(ko00520)
181	Organoheterocyclic compounds	neg_632	Carbamazepine	21.8434	12.9706	24.3017	5.80542	0.000826911	7.11965	4.41219	9.31016	25.1326	44.3423	43.3725	52.5223	34.3023	39.0624	41.2308	19.2582	37.4029	10.7205	0.286622	-1.80278	9.78337e-05	1.67586	down	C06868	Drug metabolism - cytochrome P450(ko00982)
182	Organoheterocyclic compounds	neg_1637	Reproterol	368.41	254.6	202.302	14.6089	293.935	88.5953	91.4957	20.5459	401.019	571.84	860.223	1339.99	694.798	745.658	693.644	868.284	771.931	166.811	0.216096	-2.21025	0.000220419	1.67448	down	--	--
183	Organic acids and derivatives	neg_900	L-Glutamate	1709.93	1495.56	1084.36	1143.42	1704.63	730.493	1082.28	939.239	1714.77	2798.55	2252.36	3797.17	2988.9	2965.32	1807.75	2434.52	2594.92	1236.24	0.476408	-1.06973	0.000493593	1.67441	down	C00025	Amyotrophic lateral sclerosis(ko05014);;Arginine and proline metabolism(ko00330);;Circadian entrainment(ko04713);;Alanine, aspartate and glutamate metabolism(ko00250);;Protein digestion and absorption(ko04974);;Nitrogen metabolism(ko00910);;ABC transporters(ko02010);;Synaptic vesicle cycle(ko04721);;FoxO signaling pathway(ko04068);;Cocaine addiction(ko05030);;Histidine metabolism(ko00340);;GABAer…
184	Lipids and lipid-like molecules	neg_4996	7,11-Bisdeacetylvaltrate 7-(3-methylpentanoate) 11-(3-hydroxy-3-methylbutanoate)	1473.36	2423.48	2571.27	6166.29	1785.76	3964.19	4287.16	2979.4	303.414	54.6238	107.17	84.1373	110.024	38.5048	86.7122	59.2295	105.477	3206.36	30.3987	4.92594	0.000728894	1.67346	up	--	--
185	Lipids and lipid-like molecules	neg_6409	LysoPA(0:0/18:2(9Z,12Z))	103.994	88.1508	184.525	81.3345	89.2219	80.005	69.2732	72.7447	420.928	437.562	531.472	302.765	259.51	285.701	576.058	258.006	384	96.156	0.250406	-1.99766	0.000228443	1.67189	down	--	--
186	Nucleosides, nucleotides, and analogues	pos_1338	Uridine	86.1276	169.985	136.282	42.8745	134.976	117.045	56.6349	77.3683	314.752	268.474	327.772	215.897	294.65	252.752	372.097	492.892	317.411	102.662	0.323434	-1.62845	7.21519e-05	1.67132	down	C00299	Metabolic pathways(ko01100);;ABC transporters(ko02010);;Pyrimidine metabolism(ko00240)
187	Organic oxygen compounds	pos_8537	Garcimangosone D	417.567	596.65	233.622	166.972	309.871	153.451	166.368	260.792	591.134	922.141	1059.86	1357.08	935.193	1277.39	470.807	685.009	912.326	288.161	0.315854	-1.66267	0.000510071	1.66951	down	--	--
188	Organic acids and derivatives	pos_8269	Tyrosyl-Aspartate	16.1956	29.7221	7.48926	3.29097	16.2381	5.18827e-08	2.07897	2.59194	23.725	54.7085	47.1829	61.7481	36.7664	54.9697	25.5984	30.8582	41.9447	9.70087	0.231278	-2.1123	0.000227524	1.6692	down	--	--
189	Lipids and lipid-like molecules	neg_6615	Glycolipids	1219.15	1048.09	2165.72	1081.25	1158.97	2043.65	841.908	1341.51	263.517	378.39	811.957	292.682	383.866	638.223	611.923	491.454	484.002	1362.53	2.81513	1.4932	0.000929306	1.6692	up	--	--
190	Organic acids and derivatives	neg_314	Fructose citrate	88.9192	65.5672	42.4754	5.18827e-08	5.18827e-08	5.18827e-08	5.18827e-08	5.18827e-08	75.8294	296.719	373.859	408.545	248.67	199.335	274.353	122.531	249.98	24.6202	0.0984888	-3.3439	0.000633303	1.66893	down	--	--
191	Benzenoids	pos_8947	Ouabain	5.77106	81.3713	1.16978	5.18827e-08	5.18827e-08	5.18827e-08	5.18827e-08	5.18827e-08	226.767	306.034	384.737	56.5679	326.328	557.325	558.087	276.313	336.52	11.039	0.0328035	-4.93001	0.000805229	1.66798	down	C01443	Bile secretion(ko04976)
192	Lipids and lipid-like molecules	pos_237	(2E)-4-Hydroxy-3-methylbut-2-en-1-yl trihydrogen diphosphate	194.542	178.4	86.1723	5.18827e-08	4.35586	5.18827e-08	5.18827e-08	4.96157	165.586	265.935	264.035	386.532	268.361	239.187	233.194	253.129	259.495	58.5539	0.225646	-2.14787	0.000116958	1.6671	down	C11811	Metabolic pathways(ko01100)
193	--	pos_11267	PC(P-15:0/0:0)	14143	7906.07	16195.1	10407.3	14618.7	26734.4	8278.02	14504.4	4516.7	4314.56	4974.46	4768.98	3343.77	4129.56	3393.85	2677.51	4014.92	14098.4	3.51149	1.81208	0.00194608	1.66407	up	--	--
194	Organoheterocyclic compounds	neg_926	(6-Aminoquinolin-2-yl) N-(2,5-dihydroxypyrrol-1-yl)-N-hydroxycarbamate	24.6993	32.3979	34.8932	27.6391	20.5207	15.6678	21.0358	19.7403	30.9377	42.5607	45.1264	39.2388	39.343	41.5386	37.026	43.3873	39.8948	24.5743	0.615977	-0.699051	0.000144825	1.66388	down	--	--
195	Organoheterocyclic compounds	pos_9195	Prodigiosin	123.376	48.9652	125.771	40.6683	96.5645	57.2578	85.1781	11.3665	5.18827e-08	5.18827e-08	18.2355	16.3763	5.18827e-08	5.18827e-08	5.18827e-08	5.18827e-08	4.32648	73.6434	17.0216	4.08929	0.00179317	1.66381	up	C21565	Metabolic pathways(ko01100)
196	Alkaloids and derivatives	pos_582	betalamate	6.62421	7.39182	6.13455	11.5271	7.10483	9.25422	11.247	23.1712	77.4561	28.9056	37.9569	75.8544	60.9737	44.3411	23.4431	69.5332	52.308	10.3069	0.197042	-2.34343	0.000685036	1.66324	down	--	--
197	Organic acids and derivatives	neg_1404	S-Carboxymethyl-L-cysteine	822.24	350.479	379.182	1090.13	956.869	949.905	1262.13	849.661	31.3	27.8244	127.498	137.3	36.1655	36.5385	52.1631	582.966	128.969	832.574	6.45559	2.69055	0.000210187	1.66286	up	--	--
198	Homogeneous non-metal compounds	neg_6877	N-[(3a,5b,7a)-3-hydroxy-24-oxo-7-(sulfooxy)cholan-24-yl]-Glycine	980.007	431.298	880.047	563.237	846.293	1402.76	454.377	803.705	247.44	313.383	251.977	258.86	231.528	333.707	194.356	115.225	243.309	795.216	3.26833	1.70855	0.00159361	1.66268	up	--	--
199	Organic acids and derivatives	neg_197	N-gamma-Glutamyl-S-allylcysteine	101.993	105.071	121.526	136.439	70.7937	30.6448	48.5167	99.8686	241.973	196.923	168.397	267.86	291.432	189.146	124.971	163.064	205.471	89.3566	0.434887	-1.20129	0.000394495	1.66266	down	--	--
200	Phenylpropanoids and polyketides	neg_988	Galarubicin	9.94233	15.5135	18.1873	10.9848	9.10188	7.52043	7.04557	8.0457	14.0004	24.6019	28.005	20.9286	33.7044	29.8244	18.5067	25.3218	24.3616	10.7927	0.44302	-1.17456	0.000280057	1.66256	down	--	--
201	Organoheterocyclic compounds	neg_6665	N-Desmethylaminopyrine	102.543	102.532	116.066	134.63	153.748	113.579	132.76	133.003	182.691	236.999	177.518	179.934	165.056	182.997	209.646	138.747	184.199	123.608	0.671057	-0.575493	0.000332366	1.66254	down	--	--
202	Organic acids and derivatives	neg_1580	gamma-L-Glutamyl-S-(2-carboxy-1-propyl)cysteinylglycine	281.628	162.811	89.1101	13.5164	234.032	57.3692	52.1018	18.0804	354.816	417.591	521.656	1000.43	483.088	580.639	439.175	755.186	569.072	113.581	0.19959	-2.32489	0.000269999	1.65978	down	--	--
203	Organic oxygen compounds	pos_1000	Kelampayoside A	5.18827e-08	5.18827e-08	1.95755	5.18827e-08	5.18827e-08	5.18827e-08	5.18827e-08	5.18827e-08	17.7425	19.3486	15.3351	19.7715	10.1956	12.4063	2.34697	5.24045	12.7984	0.244694	0.0191192	-5.70884	0.000903896	1.6591	down	--	--
204	Organic oxygen compounds	pos_1034	(3R,4S,5S,6S)-6-[4-Chloro-2-(furan-2-ylmethylamino)-5-sulfamoylbenzoyl]oxy-3,4,5-trihydroxyoxane-2-carboxylic acid	5.21335	13.0642	10.6593	4.96668	1.61413	2.51208	5.18827e-08	6.03937	63.4843	85.4743	34.9388	21.0641	45.3676	48.717	33.1672	32.0808	45.5367	5.50864	0.120971	-3.04726	0.000776358	1.65884	down	--	--
205	Phenylpropanoids and polyketides	neg_1643	(-)-Epigallocatechin 3'-glucuronide	36.0901	99.2104	132.198	63.0821	65.3762	120.086	81.2133	135.752	124.578	226.265	214.475	149.439	284.659	279.859	291.049	170.905	217.654	91.626	0.420972	-1.2482	0.000549472	1.6586	down	--	--
206	Lipids and lipid-like molecules	pos_10911	Cloversaponin I	53.8513	24.3806	19.7981	45.7764	65.5881	56.6236	55.8096	20.8237	5.18827e-08	10.1706	12.819	1.41039	2.99993	2.55678	5.18827e-08	29.7071	7.45797	42.8314	5.74304	2.52182	0.000596697	1.65832	up	--	--
207	Organic acids and derivatives	pos_10049	Isoleucyl-prolyl-proline	341.176	269.956	159.976	53.9952	188.61	220.083	200.766	44.6142	5.39754	19.2185	38.7448	13.0964	9.53209	4.26005	35.0722	4.71204	16.2542	184.897	11.3753	3.50784	0.00198729	1.65824	up	--	--
208	Organic acids and derivatives	pos_9144	Elarofiban	985.738	631.903	816.961	317.817	621.896	1533.74	612.513	172.643	87.7911	5.18827e-08	185.883	105.306	8.33254	3.62938	122.499	51.7231	70.6455	711.652	10.0736	3.3325	0.00331257	1.65764	up	--	--
209	Organic acids and derivatives	neg_4563	4-[2-Acetylamino-2-(1-biphenyl-4-ylmethyl-2-oxo-azepan-3-ylcarbamoyl)-ethyl]-2-formyl-benzoic acid	358.817	599.739	410.376	761.246	373.134	104.44	631.639	593.467	5.18827e-08	17.5001	10.0869	5.18827e-08	5.34072	10.2508	5.18827e-08	5.18827e-08	5.39731	479.107	88.7677	6.47196	0.00034569	1.65698	up	--	--
210		pos_547	Prenol	4134.76	5226.98	4930.95	5056.4	5975.96	5138.1	6060.43	5212.61	8098.41	7696.59	5394.26	8317.64	7062.76	6727.75	6981.96	6810.44	7136.23	5217.02	0.731062	-0.451934	0.000350421	1.6528	down	--	--
211	Benzenoids	pos_11901	Didemethylcitalopram	52.5551	93.5255	51.8898	27.4959	49.6837	53.198	32.3385	24.5275	5.18827e-08	5.18827e-08	22.3184	12.8965	8.48828	5.18827e-08	2.82605	12.5498	7.38488	48.1518	6.52032	2.70494	0.000832294	1.65219	up	C16609	Drug metabolism - cytochrome P450(ko00982)
212	Lipids and lipid-like molecules	neg_6438	Hydroxybuprenorphine	118.236	130.292	140.404	81.2298	98.1743	216.312	71.0987	106.138	28.234	64.5885	65.6677	30.8309	33.7148	41.3848	44.8569	25.3308	41.8261	120.236	2.87466	1.52339	0.00137627	1.65187	up	--	--
213	--	neg_2074	Xanthosine dihydrate	255.538	534.127	301.869	289.855	74.3388	196.84	97.5369	134.159	343.673	840.734	911.12	870.975	1270.48	1313.05	562	650.005	845.255	235.533	0.278653	-1.84346	0.000873772	1.65141	down	--	--
214	Lipids and lipid-like molecules	neg_7269	11-Dodecenoylcarnitine	10126.1	17120.3	16974.2	4228.82	7394.82	9294.65	4736.22	4006.57	78164.5	39164.1	130202	95610.8	77098	46650.7	114744	44081.2	78214.4	9235.22	0.118076	-3.08222	0.00062446	1.65022	down	--	--
215	Organoheterocyclic compounds	pos_8789	(±)-2-Butylthiazolidine	1407.45	1725.05	1747.2	1940.61	1722.48	1486.91	1867.67	2162.84	3089.85	2666.34	2044.54	2474.05	2276.53	2252.17	2327.95	2655.37	2473.35	1757.53	0.710586	-0.492919	0.000251569	1.64968	down	--	--
216	Organic oxygen compounds	neg_4873	(E)-2-(2,4-Hexadiynylidene)-1,6-dioxaspiro[4.5]dec-3-ene	5.18827e-08	3.11257	3.21176	6.64831	5.18827e-08	13.3355	5.18827e-08	5.18827e-08	35.6597	45.4424	64.7514	82.163	47.9522	41.5202	5.40905	52.6341	46.9415	3.28852	0.0700556	-3.83536	0.000740432	1.64939	down	--	--
217	Phenylpropanoids and polyketides	pos_9408	Tigecycline	348.649	155.587	133.04	101.482	81.4035	276.593	376.045	132.332	5.18827e-08	5.18827e-08	5.18827e-08	5.18827e-08	5.18827e-08	5.18827e-08	2.88815	5.18827e-08	0.361019	200.641	555.764	9.11833	0.00176331	1.64927	up	--	--
218	Organic oxygen compounds	neg_812	Isatoribine	5.18827e-08	10.9912	15.0293	0.0357484	1.82699	5.75225	5.18827e-08	7.32671	39.5484	70.9936	45.09	33.3957	100.475	90.9189	13.2255	77.4356	58.8854	5.12027	0.0869532	-3.52362	0.00146582	1.64875	down	--	--
219	Lipids and lipid-like molecules	neg_5709	3'-N-Acetyl-4'-O-(10,12-octadecadienoyl)fusarochromanone	291.059	482.577	97.7466	410.092	87.5367	607.471	444.778	265.513	5.18827e-08	2.9719	5.18827e-08	5.18827e-08	3.08323	3.16597	5.18827e-08	4.56359	1.72309	335.847	194.91	7.60666	0.0013602	1.6486	up	--	--
220	Organoheterocyclic compounds	neg_1824	4-[4-(3-Hydroxyphenyl)-3-(4-methylphenyl)-6-oxo-1,4-dihydropyrrolo[3,4-d]pyrazol-5-yl]benzoic acid	138.638	163.344	159.044	5.18827e-08	100.123	61.9281	32.1275	9.82813	122.354	294.088	542.328	483.95	377.463	393.452	330.689	295.742	355.008	83.1291	0.234161	-2.09443	0.000289454	1.64835	down	--	--
221	Organic acids and derivatives	neg_725	Taurine	12087.8	13711	15070.8	15836.3	13066.5	13997.5	16992.9	18240.9	21503.9	29277	16480.7	20996	25138.2	24935	19015.5	19230	22072	14875.4	0.67395	-0.569285	0.00123922	1.64785	down	C00245	Primary bile acid biosynthesis(ko00120);;Taurine and hypotaurine metabolism(ko00430);;Neuroactive ligand-receptor interaction(ko04080);;ABC transporters(ko02010);;Sulfur metabolism(ko00920);;Metabolic pathways(ko01100)
222	Organic acids and derivatives	pos_10844	2-(1-(5-Fluoropentyl)-1H-indazole-3-ylcarbonylamino)-3-methylbutanoic acid methyl ester	406.988	230.315	467.11	365.188	334.897	959.793	520.624	269.122	135.13	88.074	86.1194	96.7636	60.2446	86.8275	31.2207	72.3656	82.0932	444.255	5.41159	2.43605	0.0028093	1.64685	up	--	--
223	Lipids and lipid-like molecules	neg_6631	16-Hydroxyhexadecanoylcarnitine	989.282	686.498	1296.8	593.875	861.009	1349.98	559.868	737.834	294.95	347.633	633.354	348.565	303.18	396.516	419.895	215.475	369.946	884.394	2.3906	1.25737	0.00154447	1.6463	up	--	--
224	--	pos_8334	Δ17-U-46619	176.834	130.294	197.54	545.044	496.701	424.953	653.195	365.268	5.18827e-08	5.18827e-08	1.87198	5.18827e-08	5.18827e-08	5.18827e-08	5.18827e-08	1.5609	0.42911	373.729	870.939	9.76643	0.000869712	1.64583	up	--	--
225	Lipids and lipid-like molecules	pos_8630	Norethindrone oxime	59.6	97.4723	67.5514	151.534	20.8459	144.72	99.7068	56.9815	5.18827e-08	4.8501	24.6985	6.99613	5.18827e-08	2.77641	6.73656	20.2474	8.28813	87.3014	10.5333	3.39689	0.00145077	1.64471	up	--	--
226	Organoheterocyclic compounds	pos_8530	Zoniporide	260.673	374.744	143.856	98.3666	172.847	84.0107	87.4379	136.565	343.318	599.922	740.784	843.418	539.531	805.757	279.359	457.288	576.172	169.812	0.294725	-1.76256	0.000587564	1.64446	down	--	--
227		pos_8590	Ala Lys Pro	26.2942	26.9485	16.477	5.64345	20.9995	25.5109	11.8484	5.18827e-08	5.18827e-08	5.18827e-08	5.02965	5.18827e-08	5.18827e-08	5.18827e-08	1.00521	5.18827e-08	0.754358	16.7152	22.1582	4.46977	0.00276851	1.6433	up	--	--
228	Lipids and lipid-like molecules	neg_1342	Physalin A	81.7756	137.289	92.1478	82.4648	77.367	22.818	36.633	118.39	5.18827e-08	5.18827e-08	1.72306	5.18827e-08	5.18827e-08	5.18827e-08	5.18827e-08	5.18827e-08	0.215382	81.1107	376.59	8.55685	0.000522796	1.64279	up	--	--
229	Organic oxygen compounds	pos_8271	beta-D-glucosaminyl-(1->4)-beta-D-glucosamine	7.08583	12.8658	0.483788	5.18827e-08	5.18827e-08	5.18827e-08	5.18827e-08	1.07814	8.78982	16.5139	12.4586	14.9301	14.103	22.9585	9.02583	12.8339	13.9517	2.68919	0.19275	-2.3752	0.000260742	1.6423	down	--	--
230	Lipids and lipid-like molecules	pos_2932	(5E)-5-[(3Ar,4S,5S,6aR)-5-hydroxy-4-[(E,3R)-3-hydroxyoct-1-enyl]-3,3a,4,5,6,6a-hexahydro-1H-pentalen-2-ylidene]pentanoic acid	1119.66	531.498	846.583	554.243	1283.16	1345.79	796.973	513.259	326.166	228.57	524.044	376.826	248.947	261.199	374.509	382.499	340.345	873.896	2.56768	1.36046	0.00260784	1.64229	up	--	--
231	Lipids and lipid-like molecules	neg_2465	PS(14:0/18:0)	167.042	126.894	232.781	158.509	458.975	571.363	427.393	230.905	5.62393	6.99092	14.7083	40.5531	5.18827e-08	12.7926	7.81499	16.5656	13.1312	296.733	22.5976	4.4981	0.00184205	1.64054	up	--	--
232	Organoheterocyclic compounds	pos_7112	alpha-Methoxy-1H-indole-3-propanoic acid	686.861	193.664	261.589	196.01	431.609	414.989	359.864	126.527	5.31202	6.89448	72.1345	89.281	4.93709	0.558125	18.4899	130.549	41.0195	333.889	8.13978	3.02499	0.0021839	1.64036	up	--	--
233	Organic oxygen compounds	pos_4199	Epinephrine glucuronide	3.81844	2.14905	1.70554	5.18827e-08	5.18827e-08	5.18827e-08	5.18827e-08	1.07196	23.1918	28.0247	133.033	152.601	118.577	116.261	73.2758	171.577	102.068	1.09312	0.0107098	-6.54493	0.00129048	1.64028	down	--	--
234	Lipids and lipid-like molecules	pos_10681	Falcarindiol	784.295	937.709	1412.68	1194.06	1467.19	1349.73	768.916	1559.72	303.367	360.652	403.361	794.236	479.393	453.392	609.118	510.943	489.308	1184.29	2.42033	1.27521	0.000211168	1.6389	up	--	--
235	Phenylpropanoids and polyketides	pos_1508	9-Ethyl-4,6,9,10,11-pentahydroxy-7-[(2R,4S,5S,6S)-5-hydroxy-6-methyl-4-morpholin-4-yloxan-2-yl]oxy-8,10-dihydro-7H-tetracene-5,12-dione	34.2612	77.6209	21.3072	5.18827e-08	5.18827e-08	21.6264	5.18827e-08	5.18827e-08	90.615	105.464	143.844	57.2919	98.2777	96.4666	121.155	60.4235	96.6922	19.352	0.20014	-2.32092	7.44302e-05	1.6387	down	--	--
236	Lipids and lipid-like molecules	pos_8924	tipredane	2086.22	1171.77	1682.05	501.979	1393.15	3105.92	1162.55	264.266	149.643	5.18827e-08	238.608	137.794	6.01919	5.18827e-08	169.405	82.8318	98.0377	1420.99	14.4943	3.85741	0.00416559	1.63841	up	--	--
237	Phenylpropanoids and polyketides	pos_6850	(1R,4E,6S,7S,17R)-4-Ethylidene-7-hydroxy-7-(hydroxymethyl)-6-methyl-2,9-dioxa-14-azatricyclo[9.5.1.014,17]heptadec-11-ene-3,8-dione	22.7678	25.4382	93.7863	50.3203	22.8388	57.3978	73.6018	45.1637	5.18827e-08	1.78158	12.2629	5.18827e-08	4.15985	2.98117	5.18827e-08	5.18827e-08	2.64818	48.9143	18.4709	4.20718	0.00130502	1.63836	up	--	--
238	Lipids and lipid-like molecules	pos_10836	4alpha-hydroxymethyl-ergosta-7,24(241)-dien-3beta-ol	49.4743	29.8466	84.7646	60.2318	68.2507	61.3596	22.9151	52.9901	25.5006	8.88989	36.8401	16.1487	4.46111	7.70059	24.9601	12.9717	17.1841	53.7291	3.12667	1.64463	0.000899948	1.63786	up	--	--
239	Organic acids and derivatives	neg_3486	Glycyl-prolyl-glutamic acid	5.18827e-08	5.18827e-08	5.18827e-08	5.18827e-08	5.18827e-08	5.18827e-08	5.18827e-08	5.18827e-08	63.4891	54.8922	437.731	441.891	415.245	443.785	214.619	471.495	317.893	5.18827e-08	1.63208e-10	-32.5126	0.00150457	1.63742	down	--	--
240	Organic oxygen compounds	neg_5347	4-[(Hydroxymethyl)nitrosoamino]-1-(3-pyridinyl)-1-butanone	18.0243	20.1529	32.3535	65.7762	26.3274	27.3738	31.2823	52.503	5.18827e-08	5.18827e-08	5.18827e-08	5.18827e-08	5.18827e-08	5.18827e-08	5.18827e-08	5.18827e-08	5.18827e-08	34.2242	6.59646e+08	29.2971	0.000625603	1.63738	up	C19563	Chemical carcinogenesis(ko05204);;Metabolism of xenobiotics by cytochrome P450(ko00980)
241	Benzenoids	neg_4140	Batrachotoxinin A 20-alpha-benzoate	32.6947	44.6422	32.4757	68.0707	42.1665	4.20702	40.5078	28.7224	5.18827e-08	1.1561	1.23438	5.18827e-08	0.984541	5.18827e-08	5.18827e-08	5.18827e-08	0.421878	36.6859	86.9586	6.44226	0.000711509	1.63302	up	--	--
242	Lipids and lipid-like molecules	neg_6049	Progesterone	2360.59	1672.41	1103	332.165	1413.92	1550.86	1410.35	362.956	60.3014	73.5224	419.093	265.594	123.909	111.925	297.433	203.473	194.406	1275.78	6.56244	2.71423	0.00253091	1.63115	up	C00410	Oocyte meiosis(ko04114);;Cushing syndrome(ko04934);;Progesterone-mediated oocyte maturation(ko04914);;Steroid hormone biosynthesis(ko00140);;Breast cancer(ko05224);;Metabolic pathways(ko01100);;Pathways in cancer(ko05200);;Cortisol synthesis and secretion(ko04927);;Aldosterone synthesis and secretion(ko04925);;Prostate cancer(ko05215);;Ovarian steroidogenesis(ko04913);;Prolactin signaling pathway…
243	Organic oxygen compounds	pos_578	2-Hydroxypropyl glucosinolate	25.0242	26.6751	49.5962	29.6757	22.0689	48.3143	43.8903	57.5457	101.776	94.9017	49.2094	77.2739	85.6006	60.8202	118.809	97.9862	85.7971	37.8488	0.441143	-1.18068	0.000292302	1.63107	down	--	--
244	Organic acids and derivatives	neg_693	VINYLSULFONIC ACID	21.603	30.8455	37.5985	29.9218	25.5563	28.87	35.4177	32.8798	46.1226	68.279	36.1676	44.5354	57.6311	61.6425	39.8589	45.5388	49.972	30.3366	0.607072	-0.720061	0.00122421	1.63092	down	--	--
245		pos_8478	Asp Gly Gly Arg	52.8751	84.0684	62.5127	96.9027	91.3622	78.5489	71.0064	118.016	22.2989	47.8196	31.0175	41.4336	24.0783	35.9598	29.3216	17.509	31.1798	81.9115	2.62707	1.39346	8.7046e-05	1.6306	up	--	--
246	Lipids and lipid-like molecules	pos_8738	6S,9R-Dihydroxy-4,7E-megastigmadien-3-one 9-[apiosyl-(1->6)-glucoside]	633.68	303.11	576.041	203.795	186.121	721.66	209.35	176.283	58.8962	5.18827e-08	94.5474	58.2067	5.18827e-08	5.18827e-08	77.6974	29.3243	39.834	376.255	9.44558	3.23964	0.0040087	1.63046	up	--	--
247	Nucleosides, nucleotides, and analogues	pos_577	6-Methylthioguanosine monophosphate	308.031	330.436	661.465	364.731	180.121	551.517	439.74	595.607	1399.15	1129.32	621.162	972.2	987.491	737.259	1311.81	914.037	1009.05	428.956	0.425107	-1.2341	0.000221744	1.63043	down	C16620	Drug metabolism - other enzymes(ko00983)
248	Organic acids and derivatives	pos_167	Proline betaine	87.0248	112.499	120.475	116.687	62.9276	47.4191	52.0118	130.244	122.146	179.615	145.915	236.317	180.609	159.722	163.701	131.327	164.919	91.161	0.552763	-0.855267	0.000776249	1.62894	down	--	--
249	Benzenoids	neg_5388	Hovenolactone	38.9591	27.0838	12.6454	51.8848	39.6674	25.0913	51.0599	38.2805	4.20684	5.18827e-08	2.4135	12.7698	8.57511	7.31626	11.6125	9.28594	7.02249	35.584	5.06715	2.34117	0.000341155	1.62814	up	--	--
250	Organoheterocyclic compounds	neg_181	5-Hydroxytryptophol	94.8324	76.7553	39.4328	29.5656	4.26004	7.74688	4.78278	16.4513	70.5768	264.453	403.185	477.545	284.818	212.4	293.658	137.222	267.982	34.2284	0.127726	-2.96887	0.00131257	1.62673	down	--	--
251	Organic acids and derivatives	neg_753	Histidine glutamate	215.424	196.027	179.736	136.009	94.6409	114.454	108.956	127.928	676.819	531.921	412.427	403.809	355.151	291.899	563	265.108	437.517	146.647	0.33518	-1.57699	0.000478008	1.62651	down	--	--
252	Lipids and lipid-like molecules	pos_8529	Nivalenol	14.3248	23.5214	3.1917	5.18827e-08	4.66863	5.18827e-08	5.18827e-08	1.34823	18.4948	45.3321	56.9859	58.9064	35.7865	55.9292	15.6198	27.2503	39.2881	5.88184	0.14971	-2.73975	0.000659394	1.62579	down	--	--
253	Organic acids and derivatives	pos_5624	Arginylglycine	13.5988	2.11517	20.8156	23.85	4.09237	14.9432	19.6762	16.502	2.37088	5.18827e-08	1.42295	5.18827e-08	0.503774	5.18827e-08	1.22857	5.18827e-08	0.690772	14.4492	20.9174	4.38663	0.00147214	1.62497	up	--	--
254	Organic oxygen compounds	pos_9073	Zotiraciclib	146.172	89.7709	69.8683	27.7088	124.783	107.198	65.2338	17.4699	5.18827e-08	5.18827e-08	28.7421	4.32537	2.19729	5.18827e-08	9.30133	37.8481	10.3018	81.0255	7.86521	2.97548	0.00253988	1.62428	up	--	--
255	Lipids and lipid-like molecules	neg_2197	Carboxydextran	113.539	137.336	122.387	31.4184	101.528	98.5492	90.1056	53.3334	160.546	253.303	273.606	475.202	290.346	247.976	218.774	203.044	265.35	93.5245	0.352458	-1.50448	0.000959236	1.62412	down	--	--
256	Lipids and lipid-like molecules	pos_11155	2(R)-hydroxydocosanoic acid	331.619	99.5536	214.178	138.746	357.518	504.635	252.842	189.642	49.6997	54.2936	61.0126	69.0187	34.7144	47.4837	37.2951	107.511	57.6287	261.092	4.53059	2.1797	0.00313307	1.62403	up	--	--
257	Lipids and lipid-like molecules	pos_11898	3-carboxy-4-methyl-5-pentyl-2-furanpropanoic acid	153.099	256.199	187.634	145.97	230.086	222.415	193.749	183.52	68.8324	50.132	144.509	126.429	96.86	70.9577	106.795	160.66	103.147	196.584	1.90586	0.930445	0.0002527	1.62383	up	--	--
258	Organoheterocyclic compounds	pos_7846	Rotundine A	23.6162	31.0489	32.6011	28.4481	34.0009	32.2393	37.3519	35.0575	53.1175	39.13	52.9957	49.1036	41.0635	39.6875	50.5952	57.7202	47.9267	31.7955	0.663419	-0.592007	0.000151631	1.62366	down	--	--
259	Organic acids and derivatives	neg_7180	N-Myristoyl Tyrosine	443.211	586.463	502.873	58.6372	229.138	284.393	128.958	73.7481	1770.4	1063.58	3774.93	2693.53	2063.5	1529.82	3790.72	1691.49	2297.25	288.428	0.125554	-2.99362	0.000761714	1.62269	down	--	--
260	Organoheterocyclic compounds	pos_9542	Senkyunolide N	44.8529	41.809	47.6505	39.8874	51.0647	38.3024	37.7988	38.7506	81.487	53.1389	65.5219	75.8341	60.9975	63.4622	71.5551	49.4198	65.1771	42.5146	0.652293	-0.616407	0.000354661	1.62269	down	--	--
261	Organic acids and derivatives	pos_7845	Mirogabalin	16.2862	22.9851	22.6921	28.9087	29.5787	25.7476	29.8034	29.9809	46.1391	34.3893	38.4853	46.9373	34.5059	31.2785	42.3529	37.3237	38.9265	25.7478	0.661447	-0.596302	0.000224763	1.62226	down	--	--
262	Organic acids and derivatives	pos_25	Sulfoacetic acid	24.6573	30.7065	25.0655	28.1666	28.8018	19.1294	21.6204	26.1539	49.7967	46.6681	30.9833	44.1114	39.0819	35.3128	36.8476	29.9203	39.0903	25.5377	0.6533	-0.614182	0.000731283	1.62168	down	C14179	Taurine and hypotaurine metabolism(ko00430)
263	Phenylpropanoids and polyketides	pos_686	Epiafzelechin-(4alpha->8)-pelargonidin 3'-glucoside	2.02996	3.23466	6.36946	2.80542	5.18827e-08	5.18827e-08	5.18827e-08	5.18827e-08	22.8197	32.3099	72.5959	105.467	58.082	44.5534	25.0014	37.6172	49.8058	1.80494	0.0362395	-4.78629	0.00184664	1.62149	down	--	--
264	Organic acids and derivatives	pos_12247	Glutaminylcysteine	67.2898	47.471	117.201	79.6458	160.523	94.1601	42.8521	58.0313	15.1739	10.2723	28.8831	27.1194	13.9523	8.35024	14.8024	21.4444	17.4998	83.3968	4.76559	2.25266	0.00205578	1.62048	up	--	--
265	Organic acids and derivatives	pos_10460	N-Oleoyl phenylalanine	65.183	49.4842	96.2904	62.1774	57.6438	100.583	48.6512	64.1847	31.3074	18.0052	62.1385	31.6693	12.4427	25.7643	42.4896	23.1265	30.8679	68.0247	2.20373	1.13995	0.00105376	1.61922	up	--	--
266	Lipids and lipid-like molecules	neg_6616	LysoPC(P-18:0/0:0)	2614.91	2457.8	4018.27	1592.61	2240.34	1928.43	963.822	2914.12	272.405	726.667	881.607	391.598	565.665	983.509	790.966	661.307	659.216	2341.29	3.55163	1.82848	0.00103345	1.6188	up	--	--
267	Organoheterocyclic compounds	pos_10295	4-Amino-1,8-naphthalimide	4.24193	7.39133	6.30177	5.18827e-08	5.18827e-08	1.54432	5.18827e-08	5.18827e-08	48.3694	19.0509	75.9111	99.2729	56.665	32.7089	122.306	67.9496	65.2792	2.43492	0.0373	-4.74468	0.001179	1.6173	down	--	--
268	Benzenoids	pos_862	OR-1855	348.154	617.034	584.159	453.987	237.975	325.458	359.604	664.601	832.38	831.62	715.873	990.619	859.909	709.316	666.02	535.999	767.717	448.871	0.584683	-0.774273	0.000750171	1.61704	down	--	--
269	Benzenoids	pos_7702	2-(p-Aminobenzamido)pyridine	3.1633	6.81966	0.988955	3.17105	0.835092	4.73925	1.54489	2.40135	3.40484	9.04845	5.28088	9.68161	9.85646	9.79314	8.39632	7.79623	7.90724	2.95794	0.37408	-1.41858	0.000539207	1.61508	down	--	--
270	Organoheterocyclic compounds	pos_8233	Tryptophan 2-C-mannoside	61.9836	43.336	78.002	6.97421	80.8886	95.4161	45.33	5.18827e-08	5.18827e-08	5.18827e-08	4.82338	3.90029	5.18827e-08	5.18827e-08	5.18827e-08	5.18827e-08	1.09046	51.4913	47.2199	5.56132	0.00438337	1.61508	up	--	--
271	--	pos_8802	12(S)-HpEPE	1100.75	993.272	1210.59	1569.4	1799.05	1947.49	1899.76	807.903	7.58582	2.58282	229.126	1523.35	10.7167	5.45025	143.223	155.711	259.718	1416.03	5.45217	2.44683	0.000303714	1.61342	up	--	--
272	Organic acids and derivatives	pos_8268	Domoic acid	1522.15	2267.16	654.794	303.831	630.12	298.451	316.983	540.002	1789.73	4334.68	4090.87	4876.02	3164.61	5894.87	1892.17	2137.45	3522.55	816.687	0.231845	-2.10876	0.00105665	1.61204	down	--	--
273	--	pos_9176	Arg Tyr Asn	652.923	424.64	599.001	213.94	507.989	1274.91	528.748	135.479	91.4077	5.18827e-08	106.252	59.8709	0.720031	0.184533	93.6006	32.7998	48.1045	542.203	11.2714	3.49459	0.00485193	1.61198	up	--	--
274	Organic oxygen compounds	neg_1603	HMBOA dihexose	45.7037	45.883	34.9404	20.791	36.0612	29.8803	17.4524	37.3137	82.4	66.1711	78.289	37.6133	107.431	70.91	69.3758	98.2988	76.3111	33.5032	0.439035	-1.18759	0.000433601	1.6104	down	--	--
275	Phenylpropanoids and polyketides	neg_2719	Isoamyl cinnamate	19.6038	29.3018	27.0621	5.18827e-08	1.20259	1.34303	2.25033	5.18827e-08	80.2055	28.3514	103.087	102.212	76.6494	46.8827	129.058	50.4149	77.1076	10.0955	0.130927	-2.93317	0.000540654	1.61005	down	--	--
276	Organoheterocyclic compounds	neg_6785	Florbenazine	7888.41	10983.6	7420.48	1497.69	3713.5	5472.27	2534.23	1674.37	17347.1	13031.2	39598	28440.2	23640.4	19571.6	39051.1	17952.9	24829	5148.07	0.207341	-2.26993	0.000611983	1.60855	down	--	--
277	Organic acids and derivatives	pos_8527	N-(4-Aminobenzoyl)-L-glutamic acid	21.7454	27.994	13.2163	5.99105	13.4182	5.18827e-08	7.4643	12.4978	23.8945	50.4526	65.627	71.9369	51.1978	70.0539	19.5277	34.7226	48.4266	12.7909	0.264129	-1.92069	0.00128191	1.60854	down	--	--
278		pos_8451	Asp Gly Gly Pro	40.5694	30.445	43.9017	14.7987	49.0299	89.0577	33.1917	5.37129	5.18827e-08	5.18827e-08	6.78654	6.66087	5.18827e-08	5.18827e-08	1.48817	1.90707	2.10533	38.2957	18.1899	4.18506	0.00471616	1.6078	up	--	--
279	Organic acids and derivatives	pos_2360	DL-Allylglycine	156.88	178.295	174.078	195.505	187.596	144.363	188.283	222.532	263.564	208.386	184.934	284.642	231.542	257.863	241.49	246.701	239.89	180.942	0.754268	-0.406851	0.00103319	1.60607	down	--	--
280	Organic acids and derivatives	pos_8512	Isoleucyl-Isoleucine	19.6751	16.0726	21.7646	44.3245	52.7231	26.7821	31.6817	48.6136	10.0573	1.09346	5.17285	6.62008	3.05977	1.69577	5.35967	7.79552	5.10681	32.7047	6.40413	2.679	0.000737645	1.60602	up	--	--
281	Organic acids and derivatives	neg_1560	alpha-ketoglutarate	3882.24	4338.21	6375.41	7356.11	7444.23	5768.49	3264.77	7014.28	2241.67	3287.62	153.473	3246.22	1791.9	1941.41	225.116	219.304	1638.34	5680.47	3.46721	1.79378	0.00010631	1.60599	up	C00026	Lysine biosynthesis(ko00300);;HIF-1 signaling pathway(ko04066);;Ascorbate and aldarate metabolism(ko00053);;Biosynthesis of amino acids(ko01230);;Pentose and glucuronate interconversions(ko00040);;Glyoxylate and dicarboxylate metabolism(ko00630);;2-Oxocarboxylic acid metabolism(ko01210);;Proximal tubule bicarbonate reclamation(ko04964);;C5-Branched dibasic acid metabolism(ko00660);;Bile secretion…
282	Nucleosides, nucleotides, and analogues	neg_1101	Cotinine glucuronide	225.839	318.388	496.079	503.406	333.293	216.256	410.001	378.021	133.271	203.921	126.34	150.653	153.542	130.215	60.3321	80.8563	129.891	360.16	2.77278	1.47133	0.000326839	1.60573	up	--	--
283	Organic acids and derivatives	pos_9570	(2S)-2-Amino-6-[(3-formylpiperidin-1-yl)amino]hexanoic acid	48.2055	37.4962	25.6743	8.46766	50.119	75.281	17.3999	17.551	5.18827e-08	0.813606	5.51071	4.4562	5.18827e-08	5.18827e-08	2.78138	4.42926	2.2489	35.0243	15.574	3.96107	0.00403975	1.60503	up	--	--
284	Organoheterocyclic compounds	pos_1469	1,2-Benzisoxazole	284.804	332.084	213.17	197.549	238.625	229.638	163.744	204.557	685.667	589.189	605.1	250.693	686.207	696.296	470.249	345.993	541.174	233.021	0.430584	-1.21563	0.00101874	1.60308	down	--	--
285	Organic oxygen compounds	pos_10521	Dimethylsphingosine	20.1465	9.62315	15.3861	29.1612	24.6216	38.2276	52.2503	21.3753	7.67159	5.18827e-08	4.04807	3.9888	1.7668	1.36777	3.26664	6.5736	3.58541	26.349	7.34894	2.87754	0.00190618	1.60291	up	--	--
286	Organic oxygen compounds	pos_9301	Cichorioside D	141.211	173.375	173.062	189.869	175.94	144.71	173.998	210.535	307.936	245.542	203.397	261.258	213.376	210.153	232.595	255.469	241.216	172.838	0.716527	-0.480908	0.000508871	1.60246	down	--	--
287	Lipids and lipid-like molecules	neg_6851	Mifepristone	258.596	473.724	383.971	45.7724	123.009	323.791	131.284	68.8369	1302.41	834.725	1711.18	2975.53	1413.4	866.798	1898.06	967.899	1496.25	226.123	0.151126	-2.72617	0.00130413	1.60109	down	--	--
288	Lipids and lipid-like molecules	pos_978	Estetrol	33.5086	24.6443	29.5577	35.0217	61.697	44.9896	42.3975	42.0229	6.09765	21.4068	11.4331	14.2237	25.2236	14.7595	6.22203	1.42519	12.5989	39.2299	3.11375	1.63865	0.000137639	1.60103	up	--	--
289	Phenylpropanoids and polyketides	pos_584	3,3',5,5'-Tetrahydroxy-6,7-methyleneoxy-4'-methoxyflavone 3-glucuronide	348.8	367.854	894.14	452.552	176.016	696.396	535.224	755.856	2158.58	1715.95	829.494	1235.8	1384.63	1016.03	1888.6	1276.2	1438.16	528.355	0.367382	-1.44465	0.000410155	1.59978	down	--	--
290	Lipids and lipid-like molecules	pos_9704	1-heneicosanoyl-glycero-3-phosphate	295.811	304.684	388.353	314.049	264.857	329.5	217.444	516.017	145.664	187.903	163.969	159.051	120.137	126.678	184.05	139.42	153.359	328.839	2.14424	1.10047	0.000707544	1.59959	up	--	--
291	Organic acids and derivatives	pos_10201	N-Docosahexaenoyl GABA	109.525	90.7632	93.1033	107.262	129.275	135.564	188.781	109.804	40.3835	38.973	60.5008	60.6049	46.0352	42.4079	68.6902	102.167	57.4703	120.51	2.0969	1.06826	0.000504543	1.59906	up	--	--
292	Organoheterocyclic compounds	pos_9957	BATRACHOTOXIN	40.1652	112.785	34.8083	91.8537	6.62938	60.0526	12.4017	61.1817	129.625	197.291	133.26	82.1942	157.332	126.256	154.143	103.569	135.459	52.4847	0.387459	-1.36788	0.000405027	1.59903	down	--	--
293	Organic oxygen compounds	pos_2771	Sisomicin sulfate	44.5371	68.798	73.8493	2.59672	10.5045	17.2743	5.95895	3.00908	214.243	84.3335	232.771	264.237	158.186	94.4289	284.294	124.872	182.171	28.316	0.155437	-2.6856	0.000521574	1.59825	down	--	--
294	Organic acids and derivatives	pos_9295	Mecapegfilgrastim	159.71	175.146	183.873	181.568	172.045	159.003	189.184	240.716	301.647	245.207	204.256	253.59	227.661	225.079	269.041	292.988	252.434	182.656	0.723579	-0.466777	0.00046992	1.59732	down	--	--
295	Lipids and lipid-like molecules	pos_9707	3-Hydroxyhexadecanoylcarnitine	1354.29	1713.72	365.135	206.253	625.84	340.239	142.475	315.177	2252.48	1292.84	1793.69	1925	2663.26	1752.88	1901.35	1386.25	1870.97	632.891	0.33827	-1.56375	0.000346571	1.59696	down	--	--
296	Organic acids and derivatives	pos_1320	L-Proline	552.175	575.862	439.86	341.199	350.644	356.365	312.463	365.443	1776.66	1622.71	1968.15	494.615	1917.44	2367.58	1174.65	780.671	1512.81	411.751	0.272177	-1.87739	0.00171089	1.59595	down	C00148	Mineral absorption(ko04978);;Protein digestion and absorption(ko04974);;Central carbon metabolism in cancer(ko05230);;Aminoacyl-tRNA biosynthesis(ko00970);;Arginine and proline metabolism(ko00330);;Metabolic pathways(ko01100);;Biosynthesis of amino acids(ko01230);;ABC transporters(ko02010)
297	Organic acids and derivatives	neg_1884	Sulbactam	63.1885	74.1023	68.802	52.0997	60.7096	55.9168	61.8843	56.5009	72.013	109.688	72.9688	101.882	95.4675	99.7914	69.2039	82.0371	87.8815	61.6505	0.701519	-0.511446	0.0016486	1.59579	down	--	--
298	Organic acids and derivatives	neg_6722	N-Myristoyl Histidine	5401	7040.2	6644.32	1211.96	3319.83	4573.01	2479.8	1301.03	17476.7	12257.9	38007.3	26847	21821.2	18085.1	45146.1	19412.7	24881.8	3996.39	0.160615	-2.63832	0.00104384	1.59396	down	--	--
299	Organoheterocyclic compounds	pos_8731	4-Ethyl-2-methyl-5-propylthiazole	275.371	193.89	271.79	93.8375	237.617	560.693	188.677	65.3247	16.9382	5.18827e-08	69.5078	48.666	5.18827e-08	5.18827e-08	39.3734	12.0651	23.3188	235.9	10.1163	3.33861	0.00527047	1.59342	up	--	--
300	Organic acids and derivatives	neg_1650	Oxidized glutathione	116.139	168.613	57.3038	66.1714	70.465	15.5277	13.6839	124.44	725.061	911.076	335.297	136.172	666.865	733.887	290.143	401.202	524.963	79.0429	0.150569	-2.73151	0.00208693	1.59324	down	C00127	Glutathione metabolism(ko00480);;Thyroid hormone synthesis(ko04918);;Metabolic pathways(ko01100);;Ferroptosis(ko04216)
301	Organic oxygen compounds	neg_977	2,4-Dihydroxy-7,8-dimethoxy-2H-1,4-benzoxazin-3(4H)-one 2-glucoside	17.7813	26.7474	74.8423	44.0612	6.72586	34.1217	5.08588	32.8213	66.0505	139.045	124.158	49.5094	156.686	162.585	99.4667	71.1737	108.584	30.2734	0.278801	-1.84269	0.000960389	1.59283	down	--	--
302	Organic oxygen compounds	pos_751	9-O-Acetylneuraminic acid	769.082	1190.22	1394.92	1963.29	1161.22	2653.2	1151.71	1446.39	425.888	582.474	494.295	620.794	513.454	529.852	471.168	536.455	521.797	1466.25	2.81	1.49057	0.00257881	1.59065	up	--	--
303	Lipids and lipid-like molecules	pos_9187	13,14-Dihydro-15-keto-PGD2	44.3635	29.5775	45.7707	26.0489	29.2323	27.1471	20.9599	12.0802	5.18827e-08	5.18827e-08	9.05025	30.9888	5.18827e-08	5.18827e-08	1.81093	4.49428	5.79303	29.3975	5.07463	2.3433	0.000717999	1.58869	up	--	--
304	Organoheterocyclic compounds	neg_5230	7'-Carboxy-alpha-chromanol	255.097	261.321	131.139	38.0502	173.527	158.392	100.65	50.9944	5.18827e-08	1.94547	46.9588	11.9967	5.18827e-08	1.67369	30.8481	44.4024	17.2281	146.146	8.483	3.08457	0.00301587	1.58854	up	--	--
305	Organic oxygen compounds	pos_9197	Mangalkanyl glucoside	147.956	52.8741	146.139	46.2292	106.529	65.7567	97.4428	31.7861	3.41206	5.18827e-08	45.8319	42.3524	2.27576	5.18827e-08	14.4137	17.3114	15.6996	86.8392	5.53128	2.46761	0.00228685	1.58745	up	--	--
306	Organic acids and derivatives	pos_10618	Serylarginine	41.9659	51.8969	38.4499	43.549	46.1876	34.4199	53.1507	58.223	75.324	65.771	49.0613	68.948	61.9891	57.1742	57.4387	64.2396	62.4932	45.9804	0.735765	-0.442682	0.00105828	1.58626	down	--	--
307	Phenylpropanoids and polyketides	neg_3843	5,7,8-Trihydroxyflavanone 7-glucoside	77.3269	130.919	196.365	292.621	64.6346	191.232	91.5975	390.28	785.692	785.244	348.034	367.339	769.205	711.832	374.059	309.824	556.403	179.372	0.322378	-1.63318	0.00151252	1.58592	down	--	--
308	Organic oxygen compounds	neg_1047	Sialyl-Le(a) oligosaccharide	27.395	25.8224	44.5946	38.2916	18.3557	9.4907	24.5881	25.4403	6.74858	13.7241	5.18827e-08	11.1224	6.582	5.18827e-08	5.18827e-08	5.18827e-08	4.77213	26.7473	5.6049	2.48669	0.000413189	1.58425	up	--	--
309	Organic acids and derivatives	pos_6751	N-(2,3,4-Trihydroxybutyl)-L-valine	860.437	232.542	370.721	221.407	517.836	380.289	305.915	154.674	1.38397	6.02212	73.5742	102.571	2.95859	4.97346	17.1974	155.545	45.5283	380.478	8.35695	3.06298	0.00357511	1.58224	up	--	--
310	Lipids and lipid-like molecules	neg_5439	Psychosine sulfate	276.411	172.441	337.208	148.132	268.136	464.266	368.89	163.861	5.18827e-08	5.18827e-08	257.396	27.2911	6.86564	9.8186	179.908	64.8928	68.2715	274.918	4.02683	2.00965	0.00152729	1.58151	up	--	--
311	Organoheterocyclic compounds	pos_6783	1-Thiocarbamoyl-2-imidazolidinone	27.4224	20.7919	20.9651	47.9403	47.2482	36.5904	41.0008	34.8197	5.18827e-08	5.18827e-08	18.1217	5.18827e-08	5.18827e-08	2.84232	5.18827e-08	36.8475	7.22645	34.5973	4.7876	2.2593	0.000579241	1.58101	up	--	--
312	Lipids and lipid-like molecules	neg_5546	(1R,3S,5Z)-5-[(2Z)-2-[(1R,3Ar,7aS)-1-[(2S)-1-[3-(2-hydroxypropan-2-yl)phenoxy]propan-2-yl]-7a-methyl-2,3,3a,5,6,7-hexahydro-1H-inden-4-ylidene]ethylidene]-4-methylidenecyclohexane-1,3-diol	542.898	938.399	287.329	727.063	177.382	1030.6	629.288	328.603	33.3441	96.1638	126.048	59.6715	51.6985	91.733	84.9136	246.593	98.7707	582.695	5.89947	2.56059	0.00278549	1.58064	up	--	--
313	Organoheterocyclic compounds	pos_7770	3-Methyloxindole	26.3923	38.4255	27.9642	40.1786	22.6273	24.1707	27.0383	50.2657	69.2371	47.3295	47.9859	52.194	48.7897	42.7359	51.403	59.7128	52.4235	32.1328	0.612947	-0.706165	0.000555399	1.58053	down	--	--
314	Organic acids and derivatives	neg_5049	Sarcodon scabrosus Depsipeptide	67.3165	110.024	74.6081	125.511	1.79854	174.541	119.52	35.271	5.18827e-08	5.18827e-08	27.9493	5.18827e-08	5.18827e-08	2.55205	3.19154	12.0295	5.7153	88.5736	15.4976	3.95398	0.00354619	1.58022	up	--	--
315	Lipids and lipid-like molecules	neg_5811	Coroloside	78.5023	191.425	29.01	110.075	5.18827e-08	8.06941	78.6247	6.06355	327.765	426.936	111.761	363.149	331.824	341.095	571.363	95.3739	321.158	62.7212	0.195297	-2.35626	0.00176656	1.58011	down	--	--
316	Lipids and lipid-like molecules	neg_6881	(5Z,8Z,13E,15S)-11,12,15-Trihydroxyicosa-5,8,13-trienoylcarnitine	163.842	92.2815	178.076	69.2757	105.645	214.817	62.3669	89.7385	22.2129	31.4001	74.8061	36.6601	29.2369	54.7515	37.2993	47.7911	41.7697	122.005	2.9209	1.54642	0.00444365	1.57966	up	--	--
317	Organic oxygen compounds	neg_1687	Cyclic ADP-ribose	34.4732	82.8856	40.9542	27.0134	21.8723	19.7964	15.8899	40.3946	178.697	365.641	156.54	92.3171	210.529	225.215	109.631	98.2389	179.601	35.4099	0.197159	-2.34257	0.00249181	1.57952	down	C13050	Oxytocin signaling pathway(ko04921);;Salivary secretion(ko04970);;Pancreatic secretion(ko04972);;Calcium signaling pathway(ko04020)
318	Nucleosides, nucleotides, and analogues	neg_1178	3'-O-Methyladenosine	9.96634	7.64262	17.1758	0.152342	0.266577	10.4204	0.783462	0.848036	138.252	37.0509	276.979	128.119	189.034	75.9103	279.741	201.703	165.849	5.90695	0.0356165	-4.81131	0.00130109	1.57844	down	--	--
319	Organic acids and derivatives	neg_1177	N-Gluconyl ethanolamine phosphate	173.292	198.443	426.11	192.705	142.254	260.307	374.343	218.523	472.269	350.802	418.422	459.917	512.202	423	416.384	491.312	443.039	248.247	0.560328	-0.835656	0.00057645	1.57684	down	--	--
320	Organophosphorus compounds	pos_9196	Tetrofosmin	535	147.102	559.318	144.324	406.773	191.246	306.541	87.9288	3.63816	5.18827e-08	80.1723	79.38	5.18827e-08	5.18827e-08	5.18827e-08	18.7219	22.739	297.279	13.0735	3.70857	0.00375532	1.57576	up	--	--
321	Lipids and lipid-like molecules	neg_1255	ADP-ribose 1"-2" cyclic phosphate	2.87214	4.64733	5.18827e-08	5.18827e-08	5.18827e-08	5.18827e-08	5.18827e-08	5.18827e-08	87.9759	151.315	51.976	28.6851	66.4649	50.7503	52.1171	33.6357	65.365	0.939934	0.0143798	-6.11981	0.00237176	1.57499	down	--	--
322		pos_7456	PIP(18:2(9Z,12Z)/6 keto-PGF1alpha)	4.35286	7.49039	5.18827e-08	5.18827e-08	5.18827e-08	3.77784	5.18827e-08	5.18827e-08	129.866	64.2124	65.7609	75.5159	211.709	122.704	6.09962	151.492	103.42	1.95264	0.0188806	-5.72695	0.00274351	1.57471	down	--	--
323	Organic acids and derivatives	neg_1883	3-Amino-4-sulfanylbutane-1-sulfonic acid	50.826	53.2897	50.6711	31.5765	48.1049	40.5974	48.4851	38.2133	54.3382	73.7605	53.2851	89.2265	72.2145	72.7353	57.161	63.3707	67.0115	45.2205	0.674817	-0.567431	0.00116748	1.57357	down	--	--
324	Organoheterocyclic compounds	neg_5331	Isofloxythepin	66.0216	25.0041	59.0358	19.1971	41.3868	109.038	46.3454	5.18827e-08	5.18827e-08	5.18827e-08	11.1551	0.0631425	5.18827e-08	5.18827e-08	5.18827e-08	5.18827e-08	1.40228	45.7536	32.6279	5.02804	0.00707478	1.57329	up	--	--
325	Lipids and lipid-like molecules	pos_2718	Germacrenone	64.9509	71.7907	49.2219	66.2613	58.6802	61.2685	56.5013	58.207	114.641	162.54	101.606	189.494	183.312	80.5756	88.687	96.0451	127.113	60.8602	0.47879	-1.06254	0.00371426	1.57248	down	--	--
326	Lipids and lipid-like molecules	neg_2827	9-Octadecenoic acid (9Z)-, (2-hydroxy-2-oxido-1,2-oxaphospholan-4-yl)methyl ester	78.2548	104.198	155.388	62.1524	38.5282	8.34286	37.8257	34.8126	214.584	183.381	127.772	144.616	158.871	129.324	222.361	161.364	167.784	64.9379	0.387033	-1.36947	0.000277902	1.57218	down	--	--
327	Lipids and lipid-like molecules	pos_8909	LysoPA(24:1(15Z)/0:0)	5.18827e-08	3.6572	11.0362	5.18827e-08	5.18827e-08	3.85363	5.18827e-08	5.18827e-08	104.984	62.4137	46.8242	26.3744	38.4064	126.743	92.6143	31.4699	66.2287	2.31838	0.0350057	-4.83627	0.00185287	1.57217	down	--	--
328	Organoheterocyclic compounds	pos_1493	Cytosine	19.8376	21.2038	13.3546	11.0686	13.8124	13.4333	12.0467	11.362	43.1411	36.967	35.8224	14.8452	52.1823	55.0769	35.038	22.9109	36.998	14.5149	0.392315	-1.34991	0.00190959	1.57206	down	C00380	Pyrimidine metabolism(ko00240);;Metabolic pathways(ko01100)
329	Nucleosides, nucleotides, and analogues	pos_1330	dADP	45.702	82.4327	41.4055	5.18827e-08	80.1835	40.2505	23.9965	16.9609	151.147	97.9217	130.614	105.502	141.763	114.31	186.986	250.465	147.339	41.3665	0.280758	-1.8326	0.000302349	1.57206	down	C00206	Metabolic pathways(ko01100);;Purine metabolism(ko00230)
330	Organic oxygen compounds	pos_4382	3''-O-Acetylafzelin	17.6777	43.4426	38.7955	54.8458	24.1872	45.2564	31.5845	60.1749	180.437	134.564	70.7019	70.7154	106.106	98.804	87.9518	89.0097	104.786	39.4956	0.376916	-1.40769	0.00113664	1.57195	down	--	--
331	Phenylpropanoids and polyketides	neg_1594	Gladiatoside C1	1119.04	2040.06	640.944	550.952	893.149	314.202	196.585	2920.22	44110.3	59695.5	12143.9	5497.8	37283	41185.8	16559.9	26204	30335	1084.4	0.0357473	-4.80602	0.0028019	1.57154	down	--	--
332	Organoheterocyclic compounds	neg_1783	5-(Hydroxymethyl)pyrrolidin-2-one	31204.1	27124	16702.3	15042.1	19005.7	16502.9	15852.7	14339.9	53219.5	62039	68260.6	21007.1	72644.8	80711.3	43976.3	32185	54255.4	19471.7	0.358889	-1.47839	0.00171541	1.57124	down	--	--
333	Nucleosides, nucleotides, and analogues	pos_8768	n6-phenylisopropyladenosine	308.672	212.457	310.081	132.928	275.747	702.506	194.511	71.2332	9.42222	5.18827e-08	62.9494	40.4218	5.18827e-08	5.18827e-08	20.1791	16.1599	18.6415	276.017	14.8065	3.88816	0.00662554	1.56972	up	--	--
334	Organoheterocyclic compounds	neg_1499	Juzirine	144.891	116.063	101.873	26.4778	28.9481	43.3898	49.668	67.5575	183.256	604.847	1187.74	774.995	777.247	803.742	425.588	161.653	614.883	72.3585	0.117678	-3.08708	0.00297949	1.56896	down	--	--
335	Organosulfur compounds	neg_1970	Ethyl 2-propene sulfinate	20141.7	19823.9	12899.7	14395	14241.5	13266.6	14363	14015.1	33514.6	38639.1	33313.1	16357.4	43591.9	44980.9	25944	20475.3	32102	15393.3	0.479512	-1.06036	0.00237805	1.56894	down	--	--
336	Lipids and lipid-like molecules	pos_11227	Citroside A	22.3429	20.1717	25.082	25.6461	6.19151	20.7692	18.368	12.1993	9.41128	18.4685	5.62909	3.81661	2.39661	5.18827e-08	2.36639	1.57255	5.45763	18.8463	3.45321	1.78794	0.000844096	1.5685	up	--	--
337	Organic acids and derivatives	pos_1082	2-Aminobicyclo[3.1.0]hexane-2,6-dicarboxylic acid	531.412	594.611	765	441.292	845.048	525.831	537.182	462.699	1356.25	1282.59	675.978	1436.97	1012.13	995.55	869.935	957.293	1073.34	587.884	0.547716	-0.868499	0.000785224	1.56768	down	--	--
338		neg_4746	PGP(22:4(7Z,10Z,13Z,16Z)/TXB2)	58.185	39.9278	3.30133	5.18827e-08	5.68612	60.9183	14.1341	5.18827e-08	459.205	245.661	379.02	387.136	945.868	489.808	32.1696	597.139	442.001	22.7691	0.0515137	-4.2789	0.0028626	1.56693	down	--	--
339	Organic acids and derivatives	neg_1340	gamma-Glutamyl-S-methylcysteine	2.6723	4.44584	4.0587	10.6953	5.18827e-08	1.85992	5.18827e-08	12.5561	17.9379	38.1737	14.895	16.114	24.9787	34.6132	12.8411	7.89156	20.9306	4.53602	0.216717	-2.20611	0.00291114	1.56685	down	--	--
340	Organic acids and derivatives	pos_788	Oxypinnatanine	49.91	66.6067	65.2459	67.7897	38.9468	48.6636	34.3292	67.781	96.5727	151.534	85.8564	166.482	110.944	128.747	65.6178	77.0565	110.351	54.9091	0.497585	-1.00699	0.00281607	1.56565	down	--	--
341	Nucleosides, nucleotides, and analogues	pos_1238	2-Fluoroadenosine	11.7572	21.4999	19.5457	5.18827e-08	5.18827e-08	3.43099	5.18827e-08	5.18827e-08	21.432	26.8461	66.954	45.1587	35.201	40.5004	55.7992	20.0899	38.9977	7.02923	0.180248	-2.47195	0.000600938	1.56549	down	--	--
342	Organoheterocyclic compounds	neg_3887	(+)-Isofebrifugine	5.18827e-08	5.18827e-08	5.18827e-08	5.18827e-08	5.18827e-08	5.18827e-08	5.18827e-08	5.18827e-08	8.47986	5.18827e-08	84.9014	57.0135	54.9983	71.7843	51.4727	74.8683	50.4398	5.18827e-08	1.02861e-09	-29.8567	0.00236201	1.56507	down	--	--
343		neg_5381	PA(18:3(10,12,15)-OH(9)/13:0)	0.174406	17.0273	22.012	5.18827e-08	0.0637743	30.0868	2.58935	3.819	207.232	85.3396	688.288	201.838	282.838	511.384	468.885	392.165	354.746	9.47158	0.0266996	-5.22704	0.00164956	1.56493	down	--	--
344	Nucleosides, nucleotides, and analogues	pos_8274	9-[(2R,3R,4S,5S)-3,4-Dihydroxy-5-[(4-nitrophenyl)methylsulfanylmethyl]oxolan-2-yl]-1H-purin-6-one	34.756	46.0831	7.21376	3.31546	5.66634	3.50618	5.18827e-08	4.3457	32.7011	70.1394	57.1324	83.0159	54.4615	106.638	34.5908	39.9698	59.8311	13.1108	0.21913	-2.19014	0.00105324	1.5647	down	--	--
345	Lipids and lipid-like molecules	neg_6754	(5Z)-13-Carboxytridec-5-enoylcarnitine	20770.3	29494.8	22870.1	5528.45	17777.3	22664.3	8939.37	4865.99	44506.8	31563.3	84616.9	78593.7	49461.3	43507.1	89740.3	48043.6	58754.1	16613.8	0.282769	-1.8223	0.000665002	1.56444	down	--	--
346	Lipids and lipid-like molecules	pos_10223	4-OH-Retinal	5.96595	8.0051	7.48884	13.4284	11.7955	8.4625	7.54628	12.0159	3.13703	2.24606	3.03596	7.7744	3.54203	5.18827e-08	1.191	5.18827e-08	2.61581	9.33855	3.57004	1.83594	0.000141391	1.56392	up	--	--
347		neg_5792	Cholylisoleucine	184.597	167.18	213.208	158.893	138.603	169.301	113.645	259.676	65.8946	120.122	112.804	89.7752	60.1757	89.2495	101.575	55.9382	86.9419	175.638	2.02018	1.01448	0.00049656	1.56379	up	--	--
348	Lipids and lipid-like molecules	neg_5594	18-Hydroperoxyoctadeca-2,4-dienoic acid	1645.36	761.449	601.479	305.742	1256.81	1113.83	609.705	210.002	5.62994	4.39401	283.904	240.744	52.0958	48.4847	141.527	154.305	116.386	813.048	6.98581	2.80443	0.00482199	1.56351	up	--	--
349	Organic acids and derivatives	neg_2280	P-Hydroxyhippuryl-his-leu-OH	72.8062	65.2316	66.9974	44.3285	68.0195	67.0072	75.3632	62.6631	60.2639	77.549	105.686	106.29	111.292	108.473	113.842	100.991	98.0485	65.3021	0.666018	-0.586367	0.0013071	1.56267	down	--	--
350	Lipids and lipid-like molecules	pos_831	(2S,3S,4S,5R)-6-(Benzo[b][1]benzazepine-11-carbonylamino)-3,4,5-trihydroxyoxane-2-carboxylic acid	94.8772	117.509	165.539	183.154	96.9458	75.6023	84.0164	93.221	41.5052	45.0515	63.8296	43.869	53.2859	55.582	35.0779	29.6592	45.9825	113.858	2.47612	1.30808	0.00152539	1.56242	up	--	--
351	Organoheterocyclic compounds	pos_1134	Riboflavin cyclic-4',5'-phosphate	11.0606	23.5251	11.9129	3.38743	41.3378	5.18827e-08	5.18827e-08	22.9692	89.0013	97.0765	69.1024	13.5907	63.4274	69.9131	42.7634	96.3081	67.6479	14.2741	0.211006	-2.24464	0.000745142	1.56154	down	--	--
352	Organosulfur compounds	pos_9657	1-Propanethiol	13.9562	17.6592	15.2331	17.677	13.1856	25.1068	19.5804	23.2902	35.1077	29.2059	23.0778	31.8674	26.7669	24.191	26.3792	36.2828	29.1098	18.2111	0.625598	-0.676692	0.000335179	1.56077	down	--	--
353	Organoheterocyclic compounds	pos_24	Orotic acid	32.5356	36.6844	26.8374	39.8637	75.5642	51.5942	76.7837	66.4882	8.91807	16.4901	6.15512	14.4263	13.1579	24.2015	6.88738	10.0962	12.5416	50.7939	4.05005	2.01794	0.000730469	1.56047	up	C00295	Metabolic pathways(ko01100);;Pyrimidine metabolism(ko00240)
354	Phenylpropanoids and polyketides	neg_1771	Pelargonidin 3-(6''-succinyl-glucoside)	21.4511	31.4224	8.30685	5.18827e-08	5.18827e-08	5.18827e-08	5.18827e-08	5.18827e-08	52.5832	97.5872	104.404	24.7259	116.002	68.6953	59.8682	15.1617	67.3784	7.64754	0.113501	-3.13922	0.00207583	1.56037	down	--	--
355	Organoheterocyclic compounds	pos_673	Phenytoin quinone	32.6636	57.9001	111.064	71.4557	8.0222	42.5347	32.5675	112.621	143.33	99.4978	182.618	239.486	167.818	148.246	87.6962	135.574	150.533	58.6036	0.389306	-1.36102	0.000887748	1.56031	down	--	--
356	Nucleosides, nucleotides, and analogues	pos_3807	Succinoadenosine	1583.95	3055.87	1079.22	529.373	240.862	487.909	256.91	653.932	4266.85	5130.29	9942.44	10068.3	6415.99	4693.9	4219.23	1614.63	5793.95	986.002	0.170178	-2.55488	0.00192854	1.56001	down	--	--
357	Lipids and lipid-like molecules	neg_6897	2,2-Bis(1-hydroxy-2,2,6,6-tetramethylpiperidin-4-yl)decanedioic acid	49.0028	82.2536	87.4554	137.689	67.5525	105.794	58.5973	184.879	171.027	327.828	314.096	440.457	285.498	205.045	174.224	136.433	256.826	96.653	0.376336	-1.40991	0.00261177	1.55974	down	--	--
358	Organic acids and derivatives	pos_8497	Phenylalanylarginine	37.0654	66.6949	65.524	155.915	125.645	51.5911	190.817	129.098	2.32655	5.18827e-08	2.27934	5.18827e-08	5.18827e-08	5.18827e-08	5.18827e-08	5.18827e-08	0.575736	102.794	178.543	7.48013	0.00121524	1.5585	up	--	--
359	Lipids and lipid-like molecules	pos_9190	5(S)-Hydroperoxyeicosatetraenoic acid	32.6905	42.2203	33.3977	16.3999	10.1037	20.7139	15.454	2.07726	5.18827e-08	5.18827e-08	2.15083	2.39573	5.18827e-08	5.18827e-08	8.37933	1.79509	1.84012	21.6322	11.7558	3.5553	0.00395335	1.55837	up	--	--
360	Organic acids and derivatives	neg_5098	[D-Met2, Pro5]-enkephalinamide	31824.7	39083.2	14451.1	9869.41	19060.9	8208.76	10674.7	14027.2	30000.3	71825.4	91075.9	85145.6	72730.7	109485	28706.4	39177.9	66018.4	18400	0.27871	-1.84316	0.00242057	1.55805	down	--	--
361	Organic oxygen compounds	neg_1790	Lepidimoic acid	76.5683	64.74	38.3293	1.7718	76.1495	47.9141	57.8858	10.5149	96.3712	121.26	95.8359	99.2258	117.789	113.919	67.3743	108.018	102.474	46.7342	0.456059	-1.13271	0.000516304	1.55778	down	--	--
362	Organoheterocyclic compounds	pos_8609	4-Deoxypyridoxine	75.3496	110.265	55.9776	119.878	41.6152	118.06	100.85	46.8139	41.2361	33.4448	38.1523	30.8018	27.4733	20.0679	35.6993	49.0632	34.4923	83.6013	2.42376	1.27725	0.00338591	1.55777	up	--	--
363	Organoheterocyclic compounds	neg_2193	Propranolol glucuronide	5.18827e-08	5.18827e-08	4.6844	5.18827e-08	5.18827e-08	5.18827e-08	5.18827e-08	5.18827e-08	41.1594	136.001	61.7183	6.98456	127.673	124.726	67.2187	22.8548	73.542	0.58555	0.00796212	-6.97263	0.00452949	1.55748	down	--	--
364	Organoheterocyclic compounds	neg_796	3-Carboxy-1-hydroxypropylthiamine diphosphate	6.79446	11.4375	7.42735	15.2163	2.38629	17.8726	16.4166	35.8014	37.5793	34.1451	41.5933	35.5593	56.3993	54.6101	10.532	40.6792	38.8872	14.1691	0.364363	-1.45655	0.00156695	1.55642	down	--	--
365	Lipids and lipid-like molecules	neg_2822	(Z)-7-[(1R,3S,4S,5R)-3-[(E,3R)-3-Hydroxyoct-1-enyl]-6-thiabicyclo[3.1.1]heptan-4-yl]hept-5-enoic acid	96.6403	126.538	96.7098	133.044	68.9869	51.8512	76.0916	87.1674	140.498	170.316	98.675	129.715	154.539	148.575	160.665	138.977	142.745	92.1287	0.645407	-0.631718	0.00129788	1.55641	down	--	--
366		neg_1616	Undeca-2,4,6-trienoyl-CoA	115.638	148.908	27.781	1.58132	78.9033	5.18827e-08	5.18827e-08	79.3033	143.936	835.972	694.746	41.1816	799.034	921.556	565.201	389.86	548.936	56.5144	0.102953	-3.27995	0.00360517	1.55615	down	--	--
367	Lipids and lipid-like molecules	pos_9142	(10E,12E,14E)-9-Hydroxy-16-oxooctadeca-10,12,14-trienoylcarnitine	1030.22	1614.65	935.902	873.034	447.726	623.457	567.543	1126.91	248.694	318.241	185.966	253.492	201.165	339.239	150.702	246.747	243.031	902.431	3.71324	1.89268	0.00143403	1.55594	up	--	--
368	--	pos_10806	PC(O-14:1(1E)/0:0)	1957.54	1139.43	2858.21	1180.43	1977.16	3878.6	1027.9	1860.08	627.028	642.577	874.931	723.272	530.402	600.662	643.807	469.126	638.976	1984.92	3.10641	1.63525	0.00571825	1.55548	up	--	--
369	Nucleosides, nucleotides, and analogues	neg_1426	Cytidylyl-(5'-3')-5'-inosinic acid homopolymer	9.18334	11.7568	4.01777	6.6247	5.18827e-08	5.18827e-08	5.18827e-08	5.18827e-08	47.7558	107.283	43.736	17.2414	43.4365	49.2784	41.4471	25.0735	46.9064	3.94782	0.0841638	-3.57066	0.00256024	1.55532	down	--	--
370	Lipids and lipid-like molecules	pos_8615	11,12,13-Trinor-1,3,5-bisabolatrien-10-oic acid	45.2543	59.0832	24.7708	61.8097	3.55782	65.2925	55.5272	10.3585	0.961946	5.18827e-08	15.1835	1.29202	0.763757	1.77667	2.38506	14.9459	4.66361	40.7067	8.72859	3.12575	0.00380409	1.55454	up	--	--
371		pos_9924	1-AG	88.1206	124.563	203.136	124.095	123.718	161.699	102.36	99.4783	270.654	227.977	399.971	291.907	210.03	192.816	370.144	307.242	283.842	128.396	0.45235	-1.14449	0.000315277	1.55347	down	--	--
372	Organic acids and derivatives	neg_5231	(2E,4E)-N-[2-[[(2R,3R,4R,5R,6S)-2-(1,2-Dihydroxyethyl)-4,5-dihydroxy-6-(7H-purin-6-ylamino)oxan-3-yl]amino]-2-oxoethyl]tetradeca-2,4-dienamide	1.0739	15.863	5.18827e-08	5.18827e-08	5.18827e-08	5.18827e-08	5.18827e-08	5.18827e-08	42.3117	32.9979	65.3478	9.44215	46.9594	89.839	110.433	42.6157	54.9934	2.11712	0.0384977	-4.69909	0.00226549	1.55241	down	--	--
373	Lipids and lipid-like molecules	pos_10043	5-Hydroperoxyeicosatetraenoic acid	368.795	409.538	184.001	131.665	275.678	158.243	154.844	104.151	9.3071	9.14077	59.4741	126.995	14.8881	11.049	26.3002	48.047	38.1502	223.364	5.85487	2.54964	0.0020889	1.55114	up	--	--
374	Organic 1,3-dipolar compounds	neg_1760	1H-Imidazole-1-ethanol, 2-nitro-alpha-((2,2,2-trifluoro-1-(trifluoromethyl)ethoxy)methyl)-	142.581	213.359	244.628	59.6127	191.625	105.977	67.7394	63.879	185.749	325.414	340.9	459.012	312.173	285.96	240.366	322.355	308.991	136.175	0.440709	-1.1821	0.000490528	1.55092	down	--	--
375	Lipids and lipid-like molecules	pos_9056	Prostaglandin A2	5.18827e-08	9.15554	10.6343	5.18827e-08	5.18827e-08	24.0987	5.18827e-08	5.18827e-08	192.76	51.6363	487.982	146.57	173.033	310.724	390.311	351.193	263.026	5.48606	0.0208575	-5.58329	0.00153533	1.55052	down	C05953	Metabolic pathways(ko01100);;Arachidonic acid metabolism(ko00590);;Serotonergic synapse(ko04726)
376	--	neg_6162	PA(PGE1/12:0)	425.069	322.824	278.875	345.272	34.2025	127.695	293.107	203.405	745.968	605.103	392.829	792.027	708.743	787.51	1130.56	300.434	682.896	253.806	0.371661	-1.42794	0.00167286	1.55038	down	--	--
377	Organic acids and derivatives	pos_728	5-(4-Carboxybutylperoxy)pentanoic acid	112.089	117.462	474.779	179.289	244.666	210.609	233.276	209.102	382.903	537.21	351.696	839.596	663.571	429.427	403.814	592.23	525.056	222.659	0.424067	-1.23763	0.00111629	1.55032	down	--	--
378	Organoheterocyclic compounds	neg_6419	6-(6-(3r-Hydroxy-1e,5z-undecadien-1-yl)-2-pyridinyl)-1,5s-hexanediol	62.8407	82.7275	69.0287	5.18827e-08	29.8444	40.256	11.0881	2.33211	169.134	116.596	445.868	251.919	253.505	235.144	525.062	213.017	276.281	37.2647	0.13488	-2.89025	0.00157603	1.54884	down	--	--
379	Phenylpropanoids and polyketides	neg_2213	Cyanidin 3-(6''-acetyl-galactoside)	28.9524	36.4638	19.3129	3.95603	16.0204	15.2821	4.23936	16.2323	5.18827e-08	5.18827e-08	5.18827e-08	2.15822	5.18827e-08	5.18827e-08	5.18827e-08	5.18827e-08	0.269778	17.5574	65.081	6.02416	0.00310183	1.54835	up	--	--
380	Alkaloids and derivatives	pos_8338	Chaetoglobosin N	22.1361	28.2828	70.3758	158.557	109.315	96.6753	149.95	91.2921	5.18827e-08	5.18827e-08	15.7387	5.18827e-08	11.784	17.5676	1.47227	5.18827e-08	5.82033	90.823	15.6044	3.96388	0.00183012	1.54772	up	--	--
381	Nucleosides, nucleotides, and analogues	neg_1630	8-Hydroxyguanosine	1013.53	1396.73	1116.39	1038.45	830.311	750.974	627.367	935.561	1927.38	3287.76	1486.87	2563.74	2449.93	1767.52	1403.24	1232.31	2014.84	963.665	0.478282	-1.06407	0.00335106	1.54716	down	--	--
382	Organoheterocyclic compounds	neg_1170	2'-Deoxysepiapterin	150.153	181.625	414.793	149.47	115.952	291.125	316.16	187.774	327.256	264.061	617.674	571.126	599.54	518.968	514.161	575.483	498.534	225.881	0.453092	-1.14213	0.00046076	1.54649	down	--	--
383	Lipids and lipid-like molecules	neg_4228	Physangulide	22.6957	21.3857	27.3968	5.18827e-08	5.18827e-08	3.70814	5.18827e-08	5.18827e-08	29.0874	86.8473	82.8246	53.0035	75.2706	57.6286	42.2883	8.91028	54.4826	9.39828	0.172501	-2.53533	0.00171652	1.54624	down	--	--
384	Lipids and lipid-like molecules	neg_6787	10,11-Dihydro-12R-hydroxy-leukotriene E4	21.4486	38.068	13.6215	5.18827e-08	5.18827e-08	2.27241	5.18827e-08	5.18827e-08	70.8455	36.5791	212.265	147.932	106.597	77.8415	187.962	73.8131	114.229	9.42632	0.082521	-3.59909	0.00182066	1.54585	down	--	--
385	Organic acids and derivatives	pos_10680	N-Palmitoyl Methionine	36.183	48.0742	14.0038	25.0494	32.0736	39.2574	34.0442	22.8965	11.1649	22.6761	10.403	5.35036	11.5014	18.7516	10.6764	13.3165	12.98	31.4478	2.42278	1.27666	0.00122545	1.54489	up	--	--
386	Organoheterocyclic compounds	neg_1579	Porfiromycin	149.915	169.249	126.106	17.8526	85.843	44.4353	36.1934	22.4685	149.416	239.572	276.461	462.447	236.195	236.717	213.656	204.177	252.33	81.5079	0.323021	-1.6303	0.000890058	1.5445	down	--	--
387		pos_1207	3-methyloctanedioyl-CoA	12.8559	31.7983	0.755323	5.18827e-08	5.18827e-08	5.18827e-08	5.18827e-08	6.17212	48.0229	370.999	244.296	2.55033	321.402	407.666	239.132	134.388	221.057	6.44771	0.0291676	-5.09949	0.00452998	1.5443	down	--	--
388		pos_9172	Arg Tyr Val Ser	72.77	33.4816	92.4345	26.3122	34.8348	92.812	80.4121	28.6783	5.18827e-08	5.18827e-08	38.5649	5.18827e-08	5.18827e-08	5.18827e-08	46.103	2.29885	10.8708	57.7169	5.30933	2.40853	0.00277619	1.54353	up	--	--
389	Phenylpropanoids and polyketides	pos_968	Neolicuroside	96.5951	158.135	112.363	77.8634	90.7993	19.7826	34.5144	131.343	5.18827e-08	19.4108	5.18827e-08	19.6182	5.18827e-08	6.30907	5.18827e-08	5.18827e-08	5.66727	90.1743	15.9114	3.99199	0.00118063	1.54345	up	--	--
390	Organic acids and derivatives	neg_1626	Dopaquinone	261.837	387.968	278.166	297.367	198.536	186.394	159.115	272.442	516.002	880.338	406.901	698.213	648.286	446.951	383.083	326.7	538.309	255.228	0.474129	-1.07665	0.00329691	1.54279	down	C00822	Metabolic pathways(ko01100);;Tyrosine metabolism(ko00350)
391	Lipids and lipid-like molecules	neg_5176	Sorbitan laurate	128.428	116.998	78.7684	25.177	89.3148	96.1977	51.8726	9.09014	5.18827e-08	5.18827e-08	26.5748	33.6244	5.18827e-08	5.18827e-08	11.4744	38.5653	13.7799	74.4809	5.40506	2.43431	0.00439107	1.54243	up	--	--
392	Lipids and lipid-like molecules	pos_10124	medicagenate	38.5408	25.7433	44.2548	54.2581	13.2733	36.6622	21.148	32.3827	3.41971	1.95145	27.2084	7.58392	2.3718	7.40212	22.4057	7.79261	10.017	33.2829	3.32265	1.73233	0.00139768	1.5424	up	--	--
393	Benzenoids	pos_8614	(Z)-1-(Methylthio)-5-phenyl-1-penten-3-yne	11.9933	14.4636	8.1033	20.5787	1.06483	21.3484	16.194	6.19138	5.18827e-08	1.45253	7.28171	0.854295	2.04644	0.694487	1.17316	1.18095	1.83545	12.4922	6.80608	2.76682	0.00329667	1.54135	up	--	--
394	Organic acids and derivatives	pos_9004	Statine	1088.57	641.938	1009.05	390.353	916.691	2416.03	879.361	231.139	145.978	2.24151	204.923	160.679	5.18827e-08	1.21174	154.188	84.0574	94.1598	946.641	10.0536	3.32963	0.00836738	1.54035	up	--	--
395	Lipids and lipid-like molecules	neg_6594	LysoPE(0:0/22:0)	385.573	385.824	543.593	379.413	482.446	464.178	323.837	563.234	175.666	241.48	277.725	342.58	237.295	307.44	333.55	229.986	268.215	441.012	1.64425	0.717429	0.000456419	1.53899	up	--	--
396	Nucleosides, nucleotides, and analogues	neg_1275	Nicotinamide Adenine Dinucleotide Phosphate (NADP+)	16.1513	21.1603	6.85666	5.18827e-08	5.18827e-08	5.18827e-08	5.18827e-08	3.86101	236.966	416.814	99.8198	109.318	196.819	150.221	118.417	67.9442	174.54	6.00366	0.0343971	-4.86157	0.00375044	1.53805	down	--	--
397	Homogeneous non-metal compounds	neg_145	Nitrous oxide	18.8762	18.1559	12.8973	18.6762	36.8247	27.6671	39.9315	28.011	4.25939	8.51751	3.84424	6.8945	9.99143	14.6232	1.89054	7.46699	7.18598	25.13	3.49709	1.80615	0.000796609	1.53681	up	C00887	Nitrogen metabolism(ko00910);;Metabolic pathways(ko01100)
398	Phenylpropanoids and polyketides	pos_4226	(-)-Epigallocatechin 3-p-coumaroate	72.9525	70.7793	132.865	51.7146	113.042	91.6137	61.3968	18.5071	29.6454	3.21576	17.768	47.8156	8.68226	2.80276	18.64	56.319	23.1111	76.6089	3.31481	1.72893	0.00360451	1.53613	up	--	--
399	Organic oxygen compounds	pos_8715	Niazimin	2230.08	1515.16	2028.77	694.065	1519.81	4356.25	808.11	322.815	60.0742	2.07906	279.059	132.539	14.6462	5.98605	100.504	111.114	88.2501	1684.38	19.0865	4.25448	0.0090901	1.53489	up	--	--
400	Organoheterocyclic compounds	pos_9361	Flutroline	18.4757	29.0866	109.464	53.5381	119.411	56.745	20.974	65.5424	5.18827e-08	5.18827e-08	5.18827e-08	5.18827e-08	5.18827e-08	5.18827e-08	5.18827e-08	5.18827e-08	5.18827e-08	59.1546	1.14016e+09	30.0866	0.00327014	1.53428	up	--	--
401	Lipids and lipid-like molecules	pos_10642	LysoPE(P-18:1(9Z)/0:0)	14651.7	13614.5	17035.9	5445.78	8629.95	16651.9	3419.3	10162.1	1956.89	3179.23	7689.34	2589.59	2443.5	3796.31	5913.84	2903.1	3808.97	11201.4	2.94079	1.5562	0.00407742	1.53406	up	--	--
402	Lipids and lipid-like molecules	pos_8929	Cyclopassifloside II	5.18827e-08	5.18827e-08	3.93649	5.18827e-08	5.18827e-08	4.92255	5.18827e-08	5.18827e-08	174.364	65.3567	70.5924	48.2004	61.0238	105.395	124.041	14.4407	82.9267	1.10738	0.0133537	-6.22661	0.00235204	1.53393	down	--	--
403	Organoheterocyclic compounds	neg_2207	Stizolamine	20.3935	31.1265	32.8035	15.7754	17.9584	24.4826	22.1534	16.7101	21.9414	55.5248	39.6635	43.4164	49.4842	50.4821	31.6507	36.0905	41.0317	22.6754	0.552632	-0.855609	0.00179677	1.53393	down	--	--
404	Lipids and lipid-like molecules	pos_12034	Algestone	3519.88	4592.88	4224.24	3230.93	4636.65	3695.95	3658.28	3469.25	9483.51	4788.94	11741.3	11367	7834.61	6435.89	15139.4	8287	9384.7	3878.51	0.41328	-1.27481	0.00200961	1.53339	down	--	--
405	Organic oxygen compounds	neg_2202	Blood group B type 1 tetrasaccharide	260.594	375.155	278.403	51.684	152.52	183.083	150.427	82.6372	296.97	632.01	795.437	1611.62	886.566	786.8	676.528	481.192	770.89	191.813	0.24882	-2.00683	0.00356852	1.5332	down	--	--
406	Phenylpropanoids and polyketides	pos_185	Pentigetide	23.7582	26.0586	30.4133	26.9989	9.0065	5.80121	10.0844	19.0433	43.7994	40.94	52.7665	94.4326	55.4606	43.3742	35.6384	33.9405	50.044	18.8955	0.377578	-1.40515	0.00215443	1.53293	down	--	--
407	Lipids and lipid-like molecules	neg_5734	Retinyl ester	95.0044	91.6317	194.194	53.838	54.4742	87.9634	50.4382	55.1603	164.055	143.794	311.755	162.309	221.306	218.468	284.158	263.922	221.221	85.338	0.385759	-1.37423	0.000270784	1.53269	down	C02075	Retinol metabolism(ko00830);;Vitamin digestion and absorption(ko04977)
408	Organoheterocyclic compounds	pos_585	Metronidazole phosphate	53.7314	53.7485	120.057	62.7433	23.5521	88.3145	71.7151	96.4594	300.929	236.573	110.363	150.629	186.708	125.983	275.107	163.961	193.782	71.2902	0.367889	-1.44266	0.00121056	1.53258	down	--	--
409	Organic acids and derivatives	neg_1991	N-a-Acetyl-L-arginine	403.928	408.21	419.694	93.5312	283.027	141.184	95.9822	234.466	300.317	1204.19	1256.38	1146.15	1018.9	1008.13	810.751	205.718	868.816	260.003	0.299261	-1.74052	0.00327555	1.5323	down	--	--
410	Organic acids and derivatives	pos_8884	Blasticidin S	162.445	92.1528	152.201	38.347	153.875	353.242	141.695	19.1676	5.18827e-08	5.18827e-08	39.4652	12.1405	5.18827e-08	5.18827e-08	14.1335	2.97994	8.5899	139.141	16.1982	4.01776	0.00856961	1.53215	up	--	--
411	Organic acids and derivatives	neg_5009	NOTA	3067.76	4087.73	1299.76	640.804	1204.88	550.181	710.536	1007.57	2731.12	8335.31	7754.08	7865	6257.22	11997.8	3142.67	3535.25	6452.3	1571.15	0.243503	-2.03799	0.00291382	1.53214	down	--	--
412	Organoheterocyclic compounds	neg_4562	Dioncophylline A	45.8075	115.652	457.734	311.191	102.198	345.411	519.64	256.213	5.18827e-08	12.7446	11.1269	2.85955	2.70239	4.34415	5.18827e-08	5.18827e-08	4.2222	269.231	63.7655	5.9947	0.00332907	1.53155	up	--	--
413		pos_1807	2-Aminophenol N-formate sulfate	120.843	156.28	87.8116	68.3142	113.885	67.833	25.3393	223.295	5.18827e-08	5.18827e-08	5.18827e-08	5.18827e-08	5.18827e-08	5.18827e-08	5.18827e-08	5.18827e-08	5.18827e-08	107.95	2.08066e+09	30.9544	0.00159055	1.53122	up	--	--
414	Organic acids and derivatives	pos_9071	Hexenoylcarnitine	38.0418	30.3549	19.2867	9.01792	22.6811	18.358	9.9807	7.41537	5.18827e-08	0.528578	9.41931	4.05542	1.2178	1.17831	9.83775	2.69206	3.61615	19.3921	5.36262	2.42294	0.00390484	1.53117	up	--	--
415	Lipids and lipid-like molecules	pos_8655	Bms-275183	21.7017	16.1532	12.5374	33.7637	5.18827e-08	40.0292	35.9606	10.9896	5.18827e-08	5.18827e-08	6.2232	5.18827e-08	5.18827e-08	3.70011	5.18827e-08	5.18827e-08	1.24041	21.3919	17.2458	4.10817	0.00465277	1.53028	up	--	--
416	Organic oxygen compounds	pos_2931	Azithromycin	719.927	439.403	646.846	350.876	796.585	858.649	491.072	309.264	184.106	93.8731	556.459	331.239	127.399	130.627	326.917	288.024	254.831	576.578	2.26259	1.17798	0.00380074	1.53019	up	--	--
417	Organoheterocyclic compounds	neg_5366	2-[4-[4-(4-Carbamimidoylphenyl)piperazin-1-yl]piperidin-1-yl]acetic acid	70.6013	94.3203	29.5959	11.753	23.3694	7.27722	3.02144	13.4147	68.3477	263.607	182.815	248.503	260.466	380.723	85.7913	60.201	193.807	31.6691	0.163406	-2.61347	0.00483596	1.52943	down	--	--
418	Phenylpropanoids and polyketides	neg_2499	latrunculin a	73.6605	81.7166	96.5415	55.9214	26.9856	16.0531	36.9764	48.4961	77.797	79.9777	178.19	114.607	128.808	121.822	157.505	139.828	124.817	54.5439	0.436992	-1.19432	0.000609876	1.5294	down	--	--
419	Lipids and lipid-like molecules	pos_8941	Isoforskolin	292.138	277.158	171.532	52.6567	243.13	162.87	82.9204	14.1372	5.18827e-08	5.18827e-08	37.9142	52.6483	5.18827e-08	5.18827e-08	14.9794	26.5021	16.5055	162.068	9.81902	3.29558	0.00543626	1.52907	up	--	--
420	Organoheterocyclic compounds	pos_8714	Halleridone	28.2859	1.35098	42.8542	26.7283	28.5911	48.267	7.70629	5.18827e-08	5.18827e-08	5.18827e-08	5.18827e-08	5.18827e-08	5.18827e-08	5.18827e-08	5.18827e-08	5.18827e-08	5.18827e-08	22.973	4.42787e+08	28.722	0.00926958	1.52863	up	--	--
421	Nucleosides, nucleotides, and analogues	pos_4934	2-Fluoro-2',3'-dideoxyadenosine	189.476	56.2801	69.6242	36.8313	166.26	120.217	95.2501	21.0961	5.18827e-08	1.32262	21.2021	28.9732	1.84658	0.743541	5.19914	36.595	11.9853	94.3794	7.87461	2.97721	0.00591503	1.52817	up	--	--
422	Lipids and lipid-like molecules	neg_5536	(±)-17,18-DiHETE	689.844	921.993	274.935	70.8687	127.86	276.29	139.591	88.3651	1932.21	914.602	3960.24	1814.51	1960.72	1473.88	2546.16	1244.74	1980.88	323.718	0.163421	-2.61333	0.00125295	1.52799	down	--	--
423	Organoheterocyclic compounds	pos_5191	Caffeine	644.303	850.166	694.989	874.808	651.162	628.816	762.803	1048.83	1337.11	977.215	845.233	1180.36	975.079	1009.23	1077.86	1267.18	1083.66	769.485	0.710081	-0.493945	0.00132327	1.52765	down	C07481	Caffeine metabolism(ko00232);;Metabolic pathways(ko01100)
424		pos_3178	DG(15:0/22:6(5Z,8E,10Z,13Z,15E,19Z)-2OH(7S, 17S)/0:0)	100.505	97.6704	124.105	69.0882	142.32	130.544	81.3292	70.0364	25.2281	28.7613	57.3435	42.4619	55.2667	52.6036	81.0483	87.1247	53.7297	101.95	1.89745	0.924065	0.00204325	1.52752	up	--	--
425	Phenylpropanoids and polyketides	pos_12133	Bax inhibitor peptide V5	120.925	102.05	61.67	75.431	106.39	140.907	64.0102	15.8282	12.3804	78.6028	38.3777	15.0593	6.22489	5.18827e-08	7.64667	39.3251	24.7021	85.9014	3.47749	1.79805	0.00332314	1.52751	up	--	--
426	Organic acids and derivatives	neg_1536	S-Nitrosoglutathione	119.54	160.866	74.2873	27.6273	130.854	1.36382	1.26459	202.559	1028.7	1038.48	369.035	148.137	816.234	863.453	310.682	379.893	619.326	89.7952	0.144988	-2.78599	0.00362904	1.52729	down	--	--
427	Organic acids and derivatives	pos_1386	Gly Tyr	39.5643	48.2304	57.208	1.215	17.4374	15.4035	15.0941	7.74998	48.8683	157.949	144.762	147.764	106.532	117.393	93.4916	15.5677	104.041	25.2378	0.242576	-2.04349	0.00247699	1.52678	down	--	--
428	Nucleosides, nucleotides, and analogues	neg_1834	N4-Acetylcytidine	382.536	538.05	403.599	379.386	311.313	274.96	208.702	375.667	730.605	1277.77	570.34	989.349	958.527	702.983	456.999	481.067	770.955	359.277	0.466015	-1.10155	0.00414522	1.52571	down	--	--
429	Organic acids and derivatives	neg_1852	Glycyltyrosine	501.739	499.849	522.211	52.8474	181.303	144.081	105.831	93.8682	407.402	1562.54	1928.51	1741.82	1332.22	1341.24	1081.02	209.733	1200.56	262.716	0.218828	-2.19213	0.00291812	1.52532	down	--	--
430	Lipids and lipid-like molecules	pos_11030	(1R,3S,5Z)-5-[(2E)-2-[(1R,3As,7aR)-1-[(2R)-3-ethoxy-7-ethyl-7-hydroxynon-4-yn-2-yl]-7a-methyl-2,3,3a,5,6,7-hexahydro-1H-inden-4-ylidene]ethylidene]-4-methylidenecyclohexane-1,3-diol	168.281	205.9	242.331	268.033	186.406	244.186	91.7707	456.869	42.7473	51.9193	63.6296	76.4464	31.8567	48.1692	55.4625	11.2134	47.6806	232.972	4.8861	2.28868	0.00151193	1.52506	up	--	--
431	Organoheterocyclic compounds	neg_7193	2,3-Secoporrigenin	5720.29	7454.47	17057.8	1529.28	2901.26	13527.7	6819.49	3982.39	26.5412	2.13179	1657.62	22.5367	22.0023	16.4566	123.408	5.38138	234.509	7374.09	31.4448	4.97475	0.00684883	1.52411	up	--	--
432	Organic oxygen compounds	neg_1797	Salviaflaside methyl ester	14.1388	5.18827e-08	5.18827e-08	5.18827e-08	5.18827e-08	5.18827e-08	5.18827e-08	5.18827e-08	73.5209	88.665	106.108	21.2355	69.8792	88.8339	11.3659	18.7395	59.7935	1.76735	0.0295575	-5.08033	0.00294994	1.52329	down	--	--
433	Organoheterocyclic compounds	pos_1298	N2-Methylguanine	12.2046	24.5885	10.3113	5.18827e-08	1.61403	10.5933	1.19996	4.82384	41.1214	15.6153	22.616	32.5204	25.3966	28.0119	22.722	23.3722	26.422	8.16693	0.309096	-1.69387	0.000406256	1.52319	down	--	--
434	Organic acids and derivatives	pos_8251	Glycyl-prolyl-arginyl-valyl-valyl-glutamic acid	34.5994	43.4248	37.8122	28.3138	29.9728	35.0169	45.8809	37.483	49.1002	121.685	64.1421	57.3376	77.3207	117.126	76.1936	48.7982	76.4629	36.563	0.478179	-1.06438	0.00528183	1.52279	down	--	--
435	Organic acids and derivatives	pos_997	Mytilin A	17.9204	7.99944	41.7452	22.1181	54.2453	53.0599	16.097	3.37699	5.18827e-08	5.18827e-08	6.7612	5.18827e-08	5.18827e-08	5.18827e-08	0.456147	2.44187	1.2074	27.0703	22.4203	4.48673	0.0078628	1.5223	up	--	--
436	Organic acids and derivatives	pos_8927	20-COOH-leukotriene E4	61.2476	20.6148	26.5472	18.0923	20.1773	111.564	46.1419	30.3965	5.18827e-08	5.18827e-08	5.18827e-08	5.18827e-08	5.18827e-08	5.18827e-08	5.18827e-08	5.18827e-08	5.18827e-08	41.8477	8.06584e+08	29.5872	0.0075037	1.52225	up	--	--
437	Alkaloids and derivatives	neg_1530	Prebetanin	671.859	909.425	364.349	546.956	651.767	182.291	101.084	804.93	1483.49	2823.17	1463.1	594.043	2351.68	2603.74	1103.86	1103.61	1690.84	529.083	0.312912	-1.67617	0.00415515	1.5221	down	--	--
438	Organic acids and derivatives	pos_6802	4-Alanylaminoantipyrine	133.032	64.6817	36.3207	30.296	214.898	101.042	154.621	90.2609	5.18827e-08	0.676419	16.7898	16.7253	5.18827e-08	5.18827e-08	8.67689	19.4313	7.78747	103.144	13.2449	3.72736	0.00341143	1.52203	up	--	--
439	Organic oxygen compounds	pos_1313	6-(4-carboxy-2-hydroxyphenoxy)-3,4,5-trihydroxyoxane-2-carboxylic acid	122.396	108.725	61.3415	55.5486	86.897	70.2261	66.9232	51.6877	309.049	199.676	194.927	77.1315	272.16	278.72	171.322	142.59	205.697	77.9682	0.379044	-1.39956	0.00192934	1.52189	down	--	--
440	Organic acids and derivatives	pos_9069	Trh-gly	543.733	321.74	348.805	127.031	264.11	938.72	217.226	81.2968	16.1068	5.18827e-08	42.2832	8.11666	5.18827e-08	5.18827e-08	30.4434	6.41736	12.9209	355.333	27.5006	4.78139	0.00977457	1.52093	up	--	--
441	Organic oxygen compounds	neg_2491	Octanal	49.0778	57.829	67.9582	35.669	22.3595	16.6112	33.1888	34.2502	56.5522	62.0946	153.435	99.1573	91.0827	86.0462	131.63	103.803	97.9751	39.618	0.404368	-1.30626	0.00102094	1.52066	down	--	--
442	Lipids and lipid-like molecules	pos_9170	strophanthidin	45.8062	4.21518	51.1106	5.14683	44.6685	28.793	37.6875	6.07793	5.18827e-08	5.18827e-08	8.8457	0.842062	5.18827e-08	5.18827e-08	5.18827e-08	1.22958	1.36467	27.9382	20.4725	4.35562	0.006866	1.5206	up	--	--
443	Organoheterocyclic compounds	pos_9108	Thr Phe Thr Arg	42.1561	23.8646	91.9916	18.6384	34.0785	96.3181	73.6981	19.9089	5.18827e-08	5.18827e-08	18.0204	5.18827e-08	5.18827e-08	5.18827e-08	25.8685	8.88133	6.59627	50.0818	7.59244	2.92456	0.00629432	1.52051	up	--	--
444	Organic acids and derivatives	pos_1099	N-Ribosylhistidine	681.547	1859.03	1236.53	464.421	295.926	388.072	134.343	3133.54	54830.2	55234.4	10052.1	5950.35	33492.2	34487.2	16155.4	25832.6	29504.3	1024.18	0.0347127	-4.84839	0.00359332	1.52042	down	--	--
445	Organic acids and derivatives	neg_1826	Glutathione, oxidized	98.0947	378.512	19.14	40.6238	19.9608	16.4346	1.03699	833.521	15059.8	23955.5	4394.54	1291.07	14632.2	16548.2	5051.55	8605.04	11192.2	175.916	0.0157176	-5.99147	0.00464158	1.51998	down	C00127	Glutathione metabolism(ko00480);;Thyroid hormone synthesis(ko04918);;Ferroptosis(ko04216);;Metabolic pathways(ko01100)
446	Organoheterocyclic compounds	neg_2184	Inosine 2',3'-cyclic phosphate	24.2924	33.4847	42.4676	14.977	19.8023	22.5831	16.1943	21.1751	23.2496	67.8162	61.6089	105.599	78.4797	66.0779	49.6031	36.8464	61.1601	24.3721	0.398496	-1.32736	0.00402918	1.51993	down	--	--
447	Phenylpropanoids and polyketides	pos_8000	Nebicapone	1790.17	450.977	369.814	2198.54	3083.72	2105.69	3740.7	1223.9	24.7741	5.66645	61.9814	88.8898	6.29201	6.85828	13.6125	426.642	79.3395	1870.44	23.5751	4.55919	0.00357285	1.51969	up	--	--
448	Phenylpropanoids and polyketides	pos_4882	Epicatechin 3-O-(3-O-methylgallate)	18.4495	58.6132	81.7052	121.857	20.165	83.5651	31.0328	174.79	412.643	292.473	135.343	150.33	315.127	238.231	173.921	155.21	234.16	73.7722	0.315051	-1.66634	0.00206401	1.51879	down	--	--
449	Nucleosides, nucleotides, and analogues	pos_651	NADHX	5.18827e-08	5.18827e-08	12.3751	5.18827e-08	5.18827e-08	5.18827e-08	5.18827e-08	10.5111	214.832	82.5618	82.6127	75.757	90.9284	68.9567	42.683	55.7132	89.2556	2.86078	0.0320515	-4.96346	0.00242406	1.51868	down	--	--
450	--	pos_12217	DG(8:0/20:3(6,8,11)-OH(5)/0:0)	226.041	197.026	211.233	207.656	236.955	263.646	179.928	203.544	197.4	149.141	122.894	145.119	177.514	142.11	179.889	202.387	164.557	215.754	1.31112	0.3908	0.00222555	1.51861	up	--	--
451	Nucleosides, nucleotides, and analogues	neg_3340	Succinyladenosine	1507.61	2653.42	928.885	420.889	226.605	429.211	269.211	589.511	2984.14	5825.43	11988.1	9606.92	7140.3	5936.2	3902.22	1391.9	6096.89	878.168	0.144035	-2.79551	0.00351864	1.5186	down	--	--
452	Lipids and lipid-like molecules	pos_3468	DG(14:1n5/0:0/20:4n3)	987.527	805.316	970.04	239.412	694.593	665.702	575.738	239.798	129.83	93.968	338.038	355.821	154.433	281.9	331.12	277.373	245.311	647.266	2.63856	1.39975	0.00513076	1.51817	up	--	--
453	Organic oxygen compounds	pos_618	2-hydroxy-3-butenylglucosinolate	8.52736	12.7463	25.429	8.63352	2.20346	23.5087	16.1455	48.3176	337.858	103.162	75.7368	128.624	164.528	98.7587	131.477	188.591	153.592	18.1889	0.118424	-3.07797	0.00225358	1.51787	down	--	--
454	Lipids and lipid-like molecules	neg_4818	Leukotriene E3	20.5809	44.5806	51.1294	209.874	110.318	128.554	164.961	145.723	5.18827e-08	5.18827e-08	2.18238	5.18827e-08	5.18827e-08	5.18827e-08	5.18827e-08	10.7393	1.61521	109.465	67.7713	6.0826	0.00237181	1.51758	up	--	--
455	Organic acids and derivatives	neg_4525	Vignatic acid B	138.853	258.777	53.9572	242.984	213.938	17.9571	112.505	153.656	5.18827e-08	5.18827e-08	1.28309	5.18827e-08	5.18827e-08	5.18827e-08	5.18827e-08	3.72172	0.625602	149.078	238.296	7.89661	0.00188438	1.51704	up	--	--
456	Phenylpropanoids and polyketides	pos_184	4-Methyl-umbelliferyl-N-acetyl-chitobiose	38.1811	31.7926	2.28624	0.157752	5.17847	0.134282	3.37539	3.77608	10.8519	57.1903	65.3472	107.254	54.0839	51.0078	46.3907	43.2735	54.425	10.6102	0.194952	-2.35881	0.00196876	1.51703	down	--	--
457	Organophosphorus compounds	neg_1064	3-Aminopropyl(diethoxymethyl)phosphinic acid	117.531	177.08	143.977	94.3246	61.6532	57.8324	38.5727	117.189	136.117	289.429	337.628	469.436	265.51	321.456	187.691	139.342	268.326	101.02	0.376482	-1.40935	0.00351462	1.51606	down	--	--
458	--	pos_12103	DG(17:0/PGJ2/0:0)	275.469	281.631	264.51	230.001	424.79	466.763	370.276	296.398	106.13	126.726	130.364	248.414	186.504	229.382	204.372	191.12	177.876	326.23	1.83403	0.875014	0.0012386	1.5158	up	--	--
459	Lipids and lipid-like molecules	pos_5318	Dulcoside A	23.4107	38.1363	14.0663	5.18827e-08	5.18827e-08	5.18827e-08	5.18827e-08	5.18827e-08	137.341	448.725	183.991	123.651	207.79	333.637	47.8359	97.6517	197.578	9.45165	0.0478376	-4.38571	0.00504606	1.51555	down	--	--
460	Organic acids and derivatives	pos_2268	N-Oleoyl Glutamine	31.2833	32.4529	79.5231	71.8732	29.5469	40.7416	14.3308	11.0249	10.5709	2.16914	2.7427	4.0641	0.468019	9.23046	1.53108	10.3667	5.14288	38.8471	7.55356	2.91716	0.00614482	1.51456	up	--	--
461	Nucleosides, nucleotides, and analogues	pos_7992	4-Amino-1-[(2R,5R)-5-(hydroxymethyl)-4-sulfanyloxolan-2-yl]pyrimidin-2-one	286.59	69.9407	57.1794	327.226	488.32	318.282	584.399	180.862	5.18827e-08	5.18827e-08	8.59797	10.7007	5.18827e-08	5.18827e-08	5.18827e-08	62.7633	10.2577	289.1	28.1836	4.81678	0.00376895	1.51453	up	--	--
462	Organoheterocyclic compounds	pos_7925	Ethopropazine	451.788	199.931	110.119	97.4291	713.383	434.689	522.047	139.077	13.0623	5.18827e-08	24.9398	10.9581	8.94121	9.23198	8.62901	15.2818	11.3805	333.558	29.3096	4.8733	0.00525767	1.51443	up	--	--
463	Organic acids and derivatives	pos_203	N-carbamoylglycine	27.0888	28.7719	10.729	5.18827e-08	1.85469	5.18827e-08	5.18827e-08	5.18827e-08	22.7785	36.7441	36.4841	63.2876	34.8513	32.2688	24.5922	26.9546	34.7451	8.55556	0.246238	-2.02188	0.000980763	1.51406	down	--	--
464	Phenylpropanoids and polyketides	neg_1779	Peonidin 3-galactoside	340.805	276.665	183.713	54.6306	179.858	145.182	101.344	67.0559	301.366	576.541	600.053	301.148	611.296	618.872	399.38	219.947	453.575	168.657	0.371838	-1.42725	0.00144903	1.51361	down	--	--
465	Benzenoids	pos_12110	Endralazine	544.7	332.124	1133.02	363.783	1138.94	956.139	371.56	361.12	136.377	106.144	121.29	224.408	185.033	154.72	188.802	210.473	165.906	650.173	3.91893	1.97046	0.00681862	1.51337	up	--	--
466	Nucleosides, nucleotides, and analogues	neg_1354	Thymidine glycol	131.074	159.063	154.795	214.293	180.773	93.8394	92.3054	250.072	1122.73	1606.67	423.795	969.23	907.584	930.733	225.936	294.443	810.141	159.527	0.196912	-2.34437	0.00559905	1.51303	down	--	--
467	Lipids and lipid-like molecules	neg_6242	3b-Hydroxy-17-(1h-1,2,3-triazol-1-yl)androsta-5,16-diene	3905.47	4712.6	4120.72	752.663	2164.49	2517.01	1295.53	952.416	8611.81	5931.55	22036.6	13884.8	12095.9	11015	27333.7	12104.6	14126.8	2552.61	0.180693	-2.46838	0.00221258	1.51279	down	--	--
468	Organoheterocyclic compounds	neg_1894	metampicillin	121.811	123.348	146.23	36.2569	71.6811	90.8337	77.7122	53.5125	120.046	185.85	168.855	284.33	212.02	182.321	151.788	147.367	181.572	90.1732	0.496625	-1.00977	0.00119235	1.51255	down	--	--
469	Organic acids and derivatives	pos_435	Glyceraldehyde phosphate	65.2484	65.2041	108.186	15.3861	40.2355	68.6189	34.7068	21.204	90.3499	109.98	148.24	234.368	130.254	114.881	179.458	110.317	139.731	52.3488	0.37464	-1.41642	0.000854598	1.51227	down	--	--
470	Benzenoids	neg_1263	Azidopine	110.063	167.088	140.117	143.949	26.0672	73.477	73.4875	27.0942	5.18827e-08	18.0465	43.705	24.0576	14.9687	19.7958	4.73906	5.33615	16.3311	95.1679	5.8274	2.54285	0.00388557	1.51205	up	--	--
471	Lipids and lipid-like molecules	pos_9282	6-Ketoprostaglandin E1	50.951	45.1658	46.6313	9.37039	49.9328	39.7391	17.3927	2.88318	5.18827e-08	1.37757	12.7133	18.2801	2.99997	5.18827e-08	5.03466	8.28471	6.08629	32.7583	5.38231	2.42823	0.00584434	1.51154	up	--	--
472	Organic oxygen compounds	pos_1324	(2S,3S,4S,5R)-3,4,5-Trihydroxy-6-sulfooxyoxane-2-carboxylic acid	15.2728	27.9906	14.3892	8.86918	19.9058	28.2547	16.9407	27.201	49.2193	25.9121	36.9584	33.7047	47.0246	36.5807	52.0451	68.5944	43.7549	19.853	0.453732	-1.14009	0.00101211	1.50989	down	--	--
473	Organoheterocyclic compounds	pos_1328	{[5-(5-Nitro-2-furyl)-1,3,4-oxadiazol-2-YL]thio}acetic acid	19.2491	35.0272	27.2478	36.5017	37.3415	33.9475	15.9327	38.53	58.8948	43.4234	38.6654	42.8131	46.1883	43.1556	54.6115	59.7028	48.4319	30.4722	0.629176	-0.668464	0.000779083	1.50982	down	--	--
474	Organic oxygen compounds	pos_1341	Mannose 6-phosphate	52.5392	76.2188	46.6393	19.2925	89.9019	55.8725	49.2065	30.6401	104.473	77.6822	75.6082	104.675	95.1939	88.4321	92.7881	109.732	93.5731	52.5389	0.561474	-0.832709	0.000950942	1.50973	down	--	--
475	Organic acids and derivatives	pos_168	L-Lysine monohydrochloride	478.146	379.033	146.078	3.18183	17.4087	10.5935	4.21407	10.2936	307.637	755.094	1069.54	1758.21	721.581	673.097	817.209	485.995	823.545	131.119	0.159212	-2.65098	0.00240791	1.50805	down	--	--
476	Organoheterocyclic compounds	neg_1341	N-Benzo[1,3]dioxol-5-yl-2-[5-(2,6-dioxo-1,3-dipropyl-2,3,6,7-tetrahydro-1H-purin-8-yl)-isoxazol-3-yloxy]-acetamide	203.905	253.648	177.56	146.962	166.921	54.8474	87.1227	226.403	3.75055	90.354	53.0794	67.7195	22.9436	46.2168	13.2943	13.9151	38.9091	164.671	4.2322	2.08141	0.000770062	1.50785	up	--	--
477	Lipids and lipid-like molecules	neg_6693	Pristanoylglycine	103.138	27.1132	50.7933	134.915	209.74	209.578	305.584	145.456	5.18827e-08	2.83974	4.00457	23.5887	5.18827e-08	5.18827e-08	5.365	42.4356	9.77921	148.29	15.1638	3.92256	0.00348334	1.50761	up	--	--
478	Benzenoids	neg_4930	Benzeneacetonitrile	28.2266	6.47573	3.92934	30.1621	44.7294	28.1345	51.7505	12.865	5.18827e-08	5.18827e-08	5.18827e-08	5.18827e-08	5.18827e-08	5.18827e-08	5.18827e-08	4.53562	0.566953	25.7841	45.4785	5.50711	0.00430439	1.50731	up	C16074	Metabolic pathways(ko01100)
479	Lipids and lipid-like molecules	neg_5163	3b,15b,17a-Trihydroxy-pregnenone	74.5559	64.1411	46.1172	12.2257	120.666	68.3083	43.4667	12.9213	5.18827e-08	5.18827e-08	7.4115	5.18827e-08	5.18827e-08	5.18827e-08	7.16213	34.6008	6.14681	55.3003	8.99659	3.16938	0.00517575	1.50722	up	--	--
480	Lipids and lipid-like molecules	pos_9396	3-Hydroxy-9-hexadecenoylcarnitine	88.8943	80.7857	30.1439	19.9491	58.5198	44.5361	27.8299	48.4157	103.734	75.1989	128.183	149.982	158.453	89.4628	98.2015	203.474	125.836	49.8843	0.396423	-1.33489	0.00111771	1.50689	down	--	--
481	Organoheterocyclic compounds	pos_8873	Andrographolide	36.663	30.4686	12.2543	9.00078	19.0032	14.9584	11.3855	5.18827e-08	5.18827e-08	5.18827e-08	6.19883	5.18827e-08	5.18827e-08	5.18827e-08	5.18827e-08	5.18827e-08	0.774854	16.7167	21.574	4.43122	0.00642204	1.50677	up	--	--
482	Organic acids and derivatives	neg_6261	Dimethyl 3-methoxy-4-oxo-5-(8,11,14-pentadecatrienyl)-2-hexenedioate	52.0697	27.1282	38.8296	38.1709	38.6176	39.9458	49.2806	52.7912	355.086	473.461	406.27	204.661	125.467	178.765	496.111	100.009	292.479	42.1042	0.143956	-2.7963	0.00292485	1.50642	down	--	--
483	--	pos_9284	MG(22:6(5Z,7Z,10Z,13Z,16Z,19Z)-OH(4)/0:0/0:0)	240.071	429.505	511.872	348.899	218.724	281.461	189.147	492.432	153.509	163.199	168.299	117.368	77.6325	169.405	105.881	94.4702	131.22	339.014	2.58355	1.36935	0.00198319	1.50526	up	--	--
484	Organic acids and derivatives	neg_1577	S-Pyruvylglutathione	37.2883	42.1856	86.3156	16.6359	55.0806	8.38102	5.77566	49.3709	195.082	362.77	163.775	61.7931	346.054	465.142	145.721	115.26	231.95	37.6292	0.16223	-2.62389	0.00580587	1.50523	down	--	--
[truncated: 1,284 more rows]

## Sheet: table S9
Table S9 Effects of Edwarsiella piscicida infection on relative abundance of 48 key biomarkers of host metabolism.
[truncated: 50 more rows]
